# Supplementary material for: Mapping the Risk of Snakebite in Sri Lanka - A National Survey with Geospatial Analysis
Source: PLoS Negl Trop Dis. 2016 Jul 8;10(7):e0004813. doi: 10.1371/journal.pntd.0004813 (PMC4938527; doi:10.1371/journal.pntd.0004813)
Supplement: S1 Dataset — (CSV) [file pntd.0004813.s004.csv]

province	district	cluster_number	bite_status	envenoming_status	cluster_centroid_gps_x	cluster_centroid_gps_y
Western	Colombo	1	0	0	79.859753	6.941884
Western	Colombo	1	0	0	79.859753	6.941884
Western	Colombo	1	0	0	79.859753	6.941884
Western	Colombo	1	0	0	79.859753	6.941884
Western	Colombo	1	0	0	79.859753	6.941884
Western	Colombo	1	0	0	79.859753	6.941884
Western	Colombo	1	0	0	79.859753	6.941884
Western	Colombo	1	0	0	79.859753	6.941884
Western	Colombo	1	0	0	79.859753	6.941884
Western	Colombo	1	0	0	79.859753	6.941884
Western	Colombo	1	0	0	79.859753	6.941884
Western	Colombo	1	0	0	79.859753	6.941884
Western	Colombo	1	0	0	79.859753	6.941884
Western	Colombo	1	0	0	79.859753	6.941884
Western	Colombo	1	0	0	79.859753	6.941884
Western	Colombo	1	0	0	79.859753	6.941884
Western	Colombo	1	0	0	79.859753	6.941884
Western	Colombo	1	0	0	79.859753	6.941884
Western	Colombo	1	0	0	79.859753	6.941884
Western	Colombo	1	0	0	79.859753	6.941884
Western	Colombo	1	0	0	79.859753	6.941884
Western	Colombo	1	0	0	79.859753	6.941884
Western	Colombo	1	0	0	79.859753	6.941884
Western	Colombo	1	0	0	79.859753	6.941884
Western	Colombo	1	0	0	79.859753	6.941884
Western	Colombo	1	0	0	79.859753	6.941884
Western	Colombo	1	0	0	79.859753	6.941884
Western	Colombo	1	0	0	79.859753	6.941884
Western	Colombo	1	0	0	79.859753	6.941884
Western	Colombo	1	0	0	79.859753	6.941884
Western	Colombo	1	0	0	79.859753	6.941884
Western	Colombo	1	0	0	79.859753	6.941884
Western	Colombo	1	0	0	79.859753	6.941884
Western	Colombo	1	0	0	79.859753	6.941884
Western	Colombo	1	0	0	79.859753	6.941884
Western	Colombo	1	0	0	79.859753	6.941884
Western	Colombo	1	0	0	79.859753	6.941884
Western	Colombo	1	0	0	79.859753	6.941884
Western	Colombo	1	0	0	79.859753	6.941884
Western	Colombo	1	0	0	79.859753	6.941884
Western	Colombo	1	0	0	79.859753	6.941884
Western	Colombo	1	0	0	79.859753	6.941884
Western	Colombo	1	0	0	79.859753	6.941884
Western	Colombo	1	0	0	79.859753	6.941884
Western	Colombo	1	0	0	79.859753	6.941884
Western	Colombo	1	0	0	79.859753	6.941884
Western	Colombo	1	0	0	79.859753	6.941884
Western	Colombo	1	0	0	79.859753	6.941884
Western	Colombo	1	0	0	79.859753	6.941884
Western	Colombo	1	0	0	79.859753	6.941884
Western	Colombo	1	0	0	79.859753	6.941884
Western	Colombo	1	0	0	79.859753	6.941884
Western	Colombo	1	0	0	79.859753	6.941884
Western	Colombo	1	0	0	79.859753	6.941884
Western	Colombo	1	0	0	79.859753	6.941884
Western	Colombo	1	0	0	79.859753	6.941884
Western	Colombo	1	0	0	79.859753	6.941884
Western	Colombo	1	0	0	79.859753	6.941884
Western	Colombo	1	0	0	79.859753	6.941884
Western	Colombo	1	0	0	79.859753	6.941884
Western	Colombo	1	0	0	79.859753	6.941884
Western	Colombo	1	0	0	79.859753	6.941884
Western	Colombo	1	0	0	79.859753	6.941884
Western	Colombo	1	0	0	79.859753	6.941884
Western	Colombo	1	0	0	79.859753	6.941884
Western	Colombo	1	0	0	79.859753	6.941884
Western	Colombo	1	0	0	79.859753	6.941884
Western	Colombo	1	0	0	79.859753	6.941884
Western	Colombo	1	0	0	79.859753	6.941884
Western	Colombo	1	0	0	79.859753	6.941884
Western	Colombo	1	0	0	79.859753	6.941884
Western	Colombo	1	0	0	79.859753	6.941884
Western	Colombo	1	0	0	79.859753	6.941884
Western	Colombo	1	0	0	79.859753	6.941884
Western	Colombo	1	0	0	79.859753	6.941884
Western	Colombo	1	0	0	79.859753	6.941884
Western	Colombo	1	0	0	79.859753	6.941884
Western	Colombo	1	0	0	79.859753	6.941884
Western	Colombo	1	0	0	79.859753	6.941884
Western	Colombo	1	0	0	79.859753	6.941884
Western	Colombo	1	0	0	79.859753	6.941884
Western	Colombo	1	0	0	79.859753	6.941884
Western	Colombo	1	0	0	79.859753	6.941884
Western	Colombo	1	0	0	79.859753	6.941884
Western	Colombo	1	0	0	79.859753	6.941884
Western	Colombo	1	0	0	79.859753	6.941884
Western	Colombo	1	0	0	79.859753	6.941884
Western	Colombo	1	0	0	79.859753	6.941884
Western	Colombo	1	0	0	79.859753	6.941884
Western	Colombo	1	0	0	79.859753	6.941884
Western	Colombo	1	0	0	79.859753	6.941884
Western	Colombo	1	0	0	79.859753	6.941884
Western	Colombo	1	0	0	79.859753	6.941884
Western	Colombo	1	0	0	79.859753	6.941884
Western	Colombo	1	0	0	79.859753	6.941884
Western	Colombo	1	0	0	79.859753	6.941884
Western	Colombo	1	0	0	79.859753	6.941884
Western	Colombo	1	0	0	79.859753	6.941884
Western	Colombo	1	0	0	79.859753	6.941884
Western	Colombo	1	0	0	79.859753	6.941884
Western	Colombo	1	0	0	79.859753	6.941884
Western	Colombo	1	0	0	79.859753	6.941884
Western	Colombo	1	0	0	79.859753	6.941884
Western	Colombo	1	0	0	79.859753	6.941884
Western	Colombo	1	0	0	79.859753	6.941884
Western	Colombo	1	0	0	79.859753	6.941884
Western	Colombo	1	0	0	79.859753	6.941884
Western	Colombo	1	0	0	79.859753	6.941884
Western	Colombo	1	0	0	79.859753	6.941884
Western	Colombo	1	0	0	79.859753	6.941884
Western	Colombo	1	0	0	79.859753	6.941884
Western	Colombo	1	0	0	79.859753	6.941884
Western	Colombo	1	0	0	79.859753	6.941884
Western	Colombo	1	0	0	79.859753	6.941884
Western	Colombo	1	0	0	79.859753	6.941884
Western	Colombo	1	0	0	79.859753	6.941884
Western	Colombo	1	0	0	79.859753	6.941884
Western	Colombo	1	0	0	79.859753	6.941884
Western	Colombo	1	0	0	79.859753	6.941884
Western	Colombo	1	0	0	79.859753	6.941884
Western	Colombo	1	0	0	79.859753	6.941884
Western	Colombo	1	0	0	79.859753	6.941884
Western	Colombo	1	0	0	79.859753	6.941884
Western	Colombo	1	0	0	79.859753	6.941884
Western	Colombo	1	0	0	79.859753	6.941884
Western	Colombo	1	0	0	79.859753	6.941884
Western	Colombo	1	0	0	79.859753	6.941884
Western	Colombo	1	0	0	79.859753	6.941884
Western	Colombo	1	0	0	79.859753	6.941884
Western	Colombo	1	0	0	79.859753	6.941884
Western	Colombo	1	0	0	79.859753	6.941884
Western	Colombo	1	0	0	79.859753	6.941884
Western	Colombo	1	0	0	79.859753	6.941884
Western	Colombo	1	0	0	79.859753	6.941884
Western	Colombo	1	0	0	79.859753	6.941884
Western	Colombo	1	0	0	79.859753	6.941884
Western	Colombo	1	0	0	79.859753	6.941884
Western	Colombo	1	0	0	79.859753	6.941884
Western	Colombo	1	0	0	79.859753	6.941884
Western	Colombo	1	0	0	79.859753	6.941884
Western	Colombo	1	0	0	79.859753	6.941884
Western	Colombo	1	0	0	79.859753	6.941884
Western	Colombo	1	0	0	79.859753	6.941884
Western	Colombo	1	0	0	79.859753	6.941884
Western	Colombo	1	0	0	79.859753	6.941884
Western	Colombo	1	0	0	79.859753	6.941884
Western	Colombo	1	0	0	79.859753	6.941884
Western	Colombo	1	0	0	79.859753	6.941884
Western	Colombo	1	0	0	79.859753	6.941884
Western	Colombo	1	0	0	79.859753	6.941884
Western	Colombo	1	0	0	79.859753	6.941884
Western	Colombo	1	0	0	79.859753	6.941884
Western	Colombo	1	0	0	79.859753	6.941884
Western	Colombo	1	0	0	79.859753	6.941884
Western	Colombo	1	0	0	79.859753	6.941884
Western	Colombo	1	0	0	79.859753	6.941884
Western	Colombo	1	0	0	79.859753	6.941884
Western	Colombo	1	0	0	79.859753	6.941884
Western	Colombo	1	0	0	79.859753	6.941884
Western	Colombo	2	0	0	79.855093	6.938403
Western	Colombo	2	0	0	79.855093	6.938403
Western	Colombo	2	0	0	79.855093	6.938403
Western	Colombo	2	0	0	79.855093	6.938403
Western	Colombo	2	0	0	79.855093	6.938403
Western	Colombo	2	0	0	79.855093	6.938403
Western	Colombo	2	0	0	79.855093	6.938403
Western	Colombo	2	0	0	79.855093	6.938403
Western	Colombo	2	0	0	79.855093	6.938403
Western	Colombo	2	0	0	79.855093	6.938403
Western	Colombo	2	0	0	79.855093	6.938403
Western	Colombo	2	0	0	79.855093	6.938403
Western	Colombo	2	0	0	79.855093	6.938403
Western	Colombo	2	0	0	79.855093	6.938403
Western	Colombo	2	0	0	79.855093	6.938403
Western	Colombo	2	0	0	79.855093	6.938403
Western	Colombo	2	0	0	79.855093	6.938403
Western	Colombo	2	0	0	79.855093	6.938403
Western	Colombo	2	0	0	79.855093	6.938403
Western	Colombo	2	0	0	79.855093	6.938403
Western	Colombo	2	0	0	79.855093	6.938403
Western	Colombo	2	0	0	79.855093	6.938403
Western	Colombo	2	0	0	79.855093	6.938403
Western	Colombo	2	0	0	79.855093	6.938403
Western	Colombo	2	0	0	79.855093	6.938403
Western	Colombo	2	0	0	79.855093	6.938403
Western	Colombo	2	0	0	79.855093	6.938403
Western	Colombo	2	0	0	79.855093	6.938403
Western	Colombo	2	0	0	79.855093	6.938403
Western	Colombo	2	0	0	79.855093	6.938403
Western	Colombo	2	0	0	79.855093	6.938403
Western	Colombo	2	0	0	79.855093	6.938403
Western	Colombo	2	0	0	79.855093	6.938403
Western	Colombo	2	0	0	79.855093	6.938403
Western	Colombo	2	0	0	79.855093	6.938403
Western	Colombo	2	0	0	79.855093	6.938403
Western	Colombo	2	0	0	79.855093	6.938403
Western	Colombo	2	0	0	79.855093	6.938403
Western	Colombo	2	0	0	79.855093	6.938403
Western	Colombo	2	0	0	79.855093	6.938403
Western	Colombo	2	0	0	79.855093	6.938403
Western	Colombo	2	0	0	79.855093	6.938403
Western	Colombo	2	0	0	79.855093	6.938403
Western	Colombo	2	0	0	79.855093	6.938403
Western	Colombo	2	0	0	79.855093	6.938403
Western	Colombo	2	0	0	79.855093	6.938403
Western	Colombo	2	0	0	79.855093	6.938403
Western	Colombo	2	0	0	79.855093	6.938403
Western	Colombo	2	0	0	79.855093	6.938403
Western	Colombo	2	0	0	79.855093	6.938403
Western	Colombo	2	0	0	79.855093	6.938403
Western	Colombo	2	0	0	79.855093	6.938403
Western	Colombo	2	0	0	79.855093	6.938403
Western	Colombo	2	0	0	79.855093	6.938403
Western	Colombo	2	0	0	79.855093	6.938403
Western	Colombo	2	0	0	79.855093	6.938403
Western	Colombo	2	0	0	79.855093	6.938403
Western	Colombo	2	0	0	79.855093	6.938403
Western	Colombo	2	0	0	79.855093	6.938403
Western	Colombo	2	0	0	79.855093	6.938403
Western	Colombo	2	0	0	79.855093	6.938403
Western	Colombo	2	0	0	79.855093	6.938403
Western	Colombo	2	0	0	79.855093	6.938403
Western	Colombo	2	0	0	79.855093	6.938403
Western	Colombo	2	0	0	79.855093	6.938403
Western	Colombo	2	0	0	79.855093	6.938403
Western	Colombo	2	0	0	79.855093	6.938403
Western	Colombo	2	0	0	79.855093	6.938403
Western	Colombo	2	0	0	79.855093	6.938403
Western	Colombo	2	0	0	79.855093	6.938403
Western	Colombo	2	0	0	79.855093	6.938403
Western	Colombo	2	0	0	79.855093	6.938403
Western	Colombo	2	0	0	79.855093	6.938403
Western	Colombo	2	0	0	79.855093	6.938403
Western	Colombo	2	0	0	79.855093	6.938403
Western	Colombo	2	0	0	79.855093	6.938403
Western	Colombo	2	0	0	79.855093	6.938403
Western	Colombo	2	0	0	79.855093	6.938403
Western	Colombo	2	0	0	79.855093	6.938403
Western	Colombo	2	0	0	79.855093	6.938403
Western	Colombo	2	0	0	79.855093	6.938403
Western	Colombo	2	0	0	79.855093	6.938403
Western	Colombo	2	0	0	79.855093	6.938403
Western	Colombo	2	0	0	79.855093	6.938403
Western	Colombo	2	0	0	79.855093	6.938403
Western	Colombo	2	0	0	79.855093	6.938403
Western	Colombo	2	0	0	79.855093	6.938403
Western	Colombo	2	0	0	79.855093	6.938403
Western	Colombo	2	0	0	79.855093	6.938403
Western	Colombo	2	0	0	79.855093	6.938403
Western	Colombo	2	0	0	79.855093	6.938403
Western	Colombo	2	0	0	79.855093	6.938403
Western	Colombo	2	0	0	79.855093	6.938403
Western	Colombo	2	0	0	79.855093	6.938403
Western	Colombo	2	0	0	79.855093	6.938403
Western	Colombo	2	0	0	79.855093	6.938403
Western	Colombo	2	0	0	79.855093	6.938403
Western	Colombo	2	0	0	79.855093	6.938403
Western	Colombo	2	0	0	79.855093	6.938403
Western	Colombo	2	0	0	79.855093	6.938403
Western	Colombo	2	0	0	79.855093	6.938403
Western	Colombo	2	0	0	79.855093	6.938403
Western	Colombo	2	0	0	79.855093	6.938403
Western	Colombo	2	0	0	79.855093	6.938403
Western	Colombo	2	0	0	79.855093	6.938403
Western	Colombo	2	0	0	79.855093	6.938403
Western	Colombo	2	0	0	79.855093	6.938403
Western	Colombo	2	0	0	79.855093	6.938403
Western	Colombo	2	0	0	79.855093	6.938403
Western	Colombo	2	0	0	79.855093	6.938403
Western	Colombo	2	0	0	79.855093	6.938403
Western	Colombo	2	0	0	79.855093	6.938403
Western	Colombo	2	0	0	79.855093	6.938403
Western	Colombo	2	0	0	79.855093	6.938403
Western	Colombo	2	0	0	79.855093	6.938403
Western	Colombo	2	0	0	79.855093	6.938403
Western	Colombo	2	0	0	79.855093	6.938403
Western	Colombo	2	0	0	79.855093	6.938403
Western	Colombo	2	0	0	79.855093	6.938403
Western	Colombo	2	0	0	79.855093	6.938403
Western	Colombo	2	0	0	79.855093	6.938403
Western	Colombo	2	0	0	79.855093	6.938403
Western	Colombo	2	0	0	79.855093	6.938403
Western	Colombo	2	0	0	79.855093	6.938403
Western	Colombo	2	0	0	79.855093	6.938403
Western	Colombo	2	0	0	79.855093	6.938403
Western	Colombo	2	0	0	79.855093	6.938403
Western	Colombo	2	0	0	79.855093	6.938403
Western	Colombo	2	0	0	79.855093	6.938403
Western	Colombo	2	0	0	79.855093	6.938403
Western	Colombo	2	0	0	79.855093	6.938403
Western	Colombo	2	0	0	79.855093	6.938403
Western	Colombo	2	0	0	79.855093	6.938403
Western	Colombo	2	0	0	79.855093	6.938403
Western	Colombo	2	0	0	79.855093	6.938403
Western	Colombo	2	0	0	79.855093	6.938403
Western	Colombo	3	0	0	79.884438	6.948295
Western	Colombo	3	0	0	79.884438	6.948295
Western	Colombo	3	0	0	79.884438	6.948295
Western	Colombo	3	0	0	79.884438	6.948295
Western	Colombo	3	0	0	79.884438	6.948295
Western	Colombo	3	0	0	79.884438	6.948295
Western	Colombo	3	0	0	79.884438	6.948295
Western	Colombo	3	0	0	79.884438	6.948295
Western	Colombo	3	0	0	79.884438	6.948295
Western	Colombo	3	0	0	79.884438	6.948295
Western	Colombo	3	0	0	79.884438	6.948295
Western	Colombo	3	0	0	79.884438	6.948295
Western	Colombo	3	0	0	79.884438	6.948295
Western	Colombo	3	0	0	79.884438	6.948295
Western	Colombo	3	0	0	79.884438	6.948295
Western	Colombo	3	0	0	79.884438	6.948295
Western	Colombo	3	0	0	79.884438	6.948295
Western	Colombo	3	0	0	79.884438	6.948295
Western	Colombo	3	0	0	79.884438	6.948295
Western	Colombo	3	0	0	79.884438	6.948295
Western	Colombo	3	0	0	79.884438	6.948295
Western	Colombo	3	0	0	79.884438	6.948295
Western	Colombo	3	0	0	79.884438	6.948295
Western	Colombo	3	0	0	79.884438	6.948295
Western	Colombo	3	0	0	79.884438	6.948295
Western	Colombo	3	0	0	79.884438	6.948295
Western	Colombo	3	0	0	79.884438	6.948295
Western	Colombo	3	0	0	79.884438	6.948295
Western	Colombo	3	0	0	79.884438	6.948295
Western	Colombo	3	0	0	79.884438	6.948295
Western	Colombo	3	0	0	79.884438	6.948295
Western	Colombo	3	0	0	79.884438	6.948295
Western	Colombo	3	0	0	79.884438	6.948295
Western	Colombo	3	0	0	79.884438	6.948295
Western	Colombo	3	0	0	79.884438	6.948295
Western	Colombo	3	0	0	79.884438	6.948295
Western	Colombo	3	0	0	79.884438	6.948295
Western	Colombo	3	0	0	79.884438	6.948295
Western	Colombo	3	0	0	79.884438	6.948295
Western	Colombo	3	0	0	79.884438	6.948295
Western	Colombo	3	0	0	79.884438	6.948295
Western	Colombo	3	0	0	79.884438	6.948295
Western	Colombo	3	0	0	79.884438	6.948295
Western	Colombo	3	0	0	79.884438	6.948295
Western	Colombo	3	0	0	79.884438	6.948295
Western	Colombo	3	0	0	79.884438	6.948295
Western	Colombo	3	0	0	79.884438	6.948295
Western	Colombo	3	0	0	79.884438	6.948295
Western	Colombo	3	0	0	79.884438	6.948295
Western	Colombo	3	0	0	79.884438	6.948295
Western	Colombo	3	0	0	79.884438	6.948295
Western	Colombo	3	0	0	79.884438	6.948295
Western	Colombo	3	0	0	79.884438	6.948295
Western	Colombo	3	0	0	79.884438	6.948295
Western	Colombo	3	0	0	79.884438	6.948295
Western	Colombo	3	0	0	79.884438	6.948295
Western	Colombo	3	0	0	79.884438	6.948295
Western	Colombo	3	0	0	79.884438	6.948295
Western	Colombo	3	0	0	79.884438	6.948295
Western	Colombo	3	0	0	79.884438	6.948295
Western	Colombo	3	0	0	79.884438	6.948295
Western	Colombo	3	0	0	79.884438	6.948295
Western	Colombo	3	0	0	79.884438	6.948295
Western	Colombo	3	0	0	79.884438	6.948295
Western	Colombo	3	0	0	79.884438	6.948295
Western	Colombo	3	0	0	79.884438	6.948295
Western	Colombo	3	0	0	79.884438	6.948295
Western	Colombo	3	0	0	79.884438	6.948295
Western	Colombo	3	0	0	79.884438	6.948295
Western	Colombo	3	0	0	79.884438	6.948295
Western	Colombo	3	0	0	79.884438	6.948295
Western	Colombo	3	0	0	79.884438	6.948295
Western	Colombo	3	0	0	79.884438	6.948295
Western	Colombo	3	0	0	79.884438	6.948295
Western	Colombo	3	0	0	79.884438	6.948295
Western	Colombo	3	0	0	79.884438	6.948295
Western	Colombo	3	0	0	79.884438	6.948295
Western	Colombo	3	0	0	79.884438	6.948295
Western	Colombo	3	0	0	79.884438	6.948295
Western	Colombo	3	0	0	79.884438	6.948295
Western	Colombo	3	0	0	79.884438	6.948295
Western	Colombo	3	0	0	79.884438	6.948295
Western	Colombo	3	0	0	79.884438	6.948295
Western	Colombo	3	0	0	79.884438	6.948295
Western	Colombo	3	0	0	79.884438	6.948295
Western	Colombo	3	0	0	79.884438	6.948295
Western	Colombo	3	0	0	79.884438	6.948295
Western	Colombo	3	0	0	79.884438	6.948295
Western	Colombo	3	0	0	79.884438	6.948295
Western	Colombo	3	0	0	79.884438	6.948295
Western	Colombo	3	0	0	79.884438	6.948295
Western	Colombo	3	0	0	79.884438	6.948295
Western	Colombo	3	0	0	79.884438	6.948295
Western	Colombo	3	0	0	79.884438	6.948295
Western	Colombo	3	0	0	79.884438	6.948295
Western	Colombo	3	0	0	79.884438	6.948295
Western	Colombo	3	0	0	79.884438	6.948295
Western	Colombo	3	0	0	79.884438	6.948295
Western	Colombo	3	0	0	79.884438	6.948295
Western	Colombo	3	0	0	79.884438	6.948295
Western	Colombo	3	0	0	79.884438	6.948295
Western	Colombo	3	0	0	79.884438	6.948295
Western	Colombo	3	0	0	79.884438	6.948295
Western	Colombo	3	0	0	79.884438	6.948295
Western	Colombo	3	0	0	79.884438	6.948295
Western	Colombo	3	0	0	79.884438	6.948295
Western	Colombo	3	0	0	79.884438	6.948295
Western	Colombo	3	0	0	79.884438	6.948295
Western	Colombo	3	0	0	79.884438	6.948295
Western	Colombo	3	0	0	79.884438	6.948295
Western	Colombo	3	0	0	79.884438	6.948295
Western	Colombo	3	0	0	79.884438	6.948295
Western	Colombo	3	0	0	79.884438	6.948295
Western	Colombo	3	0	0	79.884438	6.948295
Western	Colombo	3	0	0	79.884438	6.948295
Western	Colombo	3	0	0	79.884438	6.948295
Western	Colombo	3	0	0	79.884438	6.948295
Western	Colombo	3	0	0	79.884438	6.948295
Western	Colombo	3	0	0	79.884438	6.948295
Western	Colombo	3	0	0	79.884438	6.948295
Western	Colombo	3	0	0	79.884438	6.948295
Western	Colombo	3	0	0	79.884438	6.948295
Western	Colombo	3	0	0	79.884438	6.948295
Western	Colombo	3	0	0	79.884438	6.948295
Western	Colombo	3	0	0	79.884438	6.948295
Western	Colombo	3	0	0	79.884438	6.948295
Western	Colombo	3	0	0	79.884438	6.948295
Western	Colombo	3	0	0	79.884438	6.948295
Western	Colombo	3	0	0	79.884438	6.948295
Western	Colombo	3	0	0	79.884438	6.948295
Western	Colombo	3	0	0	79.884438	6.948295
Western	Colombo	3	0	0	79.884438	6.948295
Western	Colombo	3	0	0	79.884438	6.948295
Western	Colombo	3	0	0	79.884438	6.948295
Western	Colombo	3	0	0	79.884438	6.948295
Western	Colombo	3	0	0	79.884438	6.948295
Western	Colombo	3	0	0	79.884438	6.948295
Western	Colombo	3	0	0	79.884438	6.948295
Western	Colombo	3	0	0	79.884438	6.948295
Western	Colombo	3	0	0	79.884438	6.948295
Western	Colombo	3	0	0	79.884438	6.948295
Western	Colombo	3	0	0	79.884438	6.948295
Western	Colombo	3	0	0	79.884438	6.948295
Western	Colombo	3	0	0	79.884438	6.948295
Western	Colombo	3	0	0	79.884438	6.948295
Western	Colombo	3	0	0	79.884438	6.948295
Western	Colombo	3	0	0	79.884438	6.948295
Western	Colombo	3	0	0	79.884438	6.948295
Western	Colombo	3	0	0	79.884438	6.948295
Western	Colombo	3	0	0	79.884438	6.948295
Western	Colombo	3	0	0	79.884438	6.948295
Western	Colombo	3	0	0	79.884438	6.948295
Western	Colombo	3	0	0	79.884438	6.948295
Western	Colombo	3	0	0	79.884438	6.948295
Western	Colombo	3	0	0	79.884438	6.948295
Western	Colombo	3	0	0	79.884438	6.948295
Western	Colombo	3	0	0	79.884438	6.948295
Western	Colombo	4	0	0	79.892354	6.939383
Western	Colombo	4	0	0	79.892354	6.939383
Western	Colombo	4	0	0	79.892354	6.939383
Western	Colombo	4	0	0	79.892354	6.939383
Western	Colombo	4	0	0	79.892354	6.939383
Western	Colombo	4	0	0	79.892354	6.939383
Western	Colombo	4	0	0	79.892354	6.939383
Western	Colombo	4	0	0	79.892354	6.939383
Western	Colombo	4	0	0	79.892354	6.939383
Western	Colombo	4	0	0	79.892354	6.939383
Western	Colombo	4	0	0	79.892354	6.939383
Western	Colombo	4	0	0	79.892354	6.939383
Western	Colombo	4	0	0	79.892354	6.939383
Western	Colombo	4	0	0	79.892354	6.939383
Western	Colombo	4	0	0	79.892354	6.939383
Western	Colombo	4	0	0	79.892354	6.939383
Western	Colombo	4	0	0	79.892354	6.939383
Western	Colombo	4	0	0	79.892354	6.939383
Western	Colombo	4	0	0	79.892354	6.939383
Western	Colombo	4	0	0	79.892354	6.939383
Western	Colombo	4	0	0	79.892354	6.939383
Western	Colombo	4	0	0	79.892354	6.939383
Western	Colombo	4	0	0	79.892354	6.939383
Western	Colombo	4	0	0	79.892354	6.939383
Western	Colombo	4	0	0	79.892354	6.939383
Western	Colombo	4	0	0	79.892354	6.939383
Western	Colombo	4	0	0	79.892354	6.939383
Western	Colombo	4	0	0	79.892354	6.939383
Western	Colombo	4	0	0	79.892354	6.939383
Western	Colombo	4	0	0	79.892354	6.939383
Western	Colombo	4	0	0	79.892354	6.939383
Western	Colombo	4	0	0	79.892354	6.939383
Western	Colombo	4	0	0	79.892354	6.939383
Western	Colombo	4	0	0	79.892354	6.939383
Western	Colombo	4	0	0	79.892354	6.939383
Western	Colombo	4	0	0	79.892354	6.939383
Western	Colombo	4	0	0	79.892354	6.939383
Western	Colombo	4	0	0	79.892354	6.939383
Western	Colombo	4	0	0	79.892354	6.939383
Western	Colombo	4	0	0	79.892354	6.939383
Western	Colombo	4	0	0	79.892354	6.939383
Western	Colombo	4	0	0	79.892354	6.939383
Western	Colombo	4	0	0	79.892354	6.939383
Western	Colombo	4	0	0	79.892354	6.939383
Western	Colombo	4	0	0	79.892354	6.939383
Western	Colombo	4	0	0	79.892354	6.939383
Western	Colombo	4	0	0	79.892354	6.939383
Western	Colombo	4	0	0	79.892354	6.939383
Western	Colombo	4	0	0	79.892354	6.939383
Western	Colombo	4	0	0	79.892354	6.939383
Western	Colombo	4	0	0	79.892354	6.939383
Western	Colombo	4	0	0	79.892354	6.939383
Western	Colombo	4	0	0	79.892354	6.939383
Western	Colombo	4	0	0	79.892354	6.939383
Western	Colombo	4	0	0	79.892354	6.939383
Western	Colombo	4	0	0	79.892354	6.939383
Western	Colombo	4	0	0	79.892354	6.939383
Western	Colombo	4	0	0	79.892354	6.939383
Western	Colombo	4	0	0	79.892354	6.939383
Western	Colombo	4	0	0	79.892354	6.939383
Western	Colombo	4	0	0	79.892354	6.939383
Western	Colombo	4	0	0	79.892354	6.939383
Western	Colombo	4	0	0	79.892354	6.939383
Western	Colombo	4	0	0	79.892354	6.939383
Western	Colombo	4	0	0	79.892354	6.939383
Western	Colombo	4	0	0	79.892354	6.939383
Western	Colombo	4	0	0	79.892354	6.939383
Western	Colombo	4	0	0	79.892354	6.939383
Western	Colombo	4	0	0	79.892354	6.939383
Western	Colombo	4	0	0	79.892354	6.939383
Western	Colombo	4	0	0	79.892354	6.939383
Western	Colombo	4	0	0	79.892354	6.939383
Western	Colombo	4	0	0	79.892354	6.939383
Western	Colombo	4	0	0	79.892354	6.939383
Western	Colombo	4	0	0	79.892354	6.939383
Western	Colombo	4	0	0	79.892354	6.939383
Western	Colombo	4	0	0	79.892354	6.939383
Western	Colombo	4	0	0	79.892354	6.939383
Western	Colombo	4	0	0	79.892354	6.939383
Western	Colombo	4	0	0	79.892354	6.939383
Western	Colombo	4	0	0	79.892354	6.939383
Western	Colombo	4	0	0	79.892354	6.939383
Western	Colombo	4	0	0	79.892354	6.939383
Western	Colombo	4	0	0	79.892354	6.939383
Western	Colombo	4	0	0	79.892354	6.939383
Western	Colombo	4	0	0	79.892354	6.939383
Western	Colombo	4	0	0	79.892354	6.939383
Western	Colombo	4	0	0	79.892354	6.939383
Western	Colombo	4	0	0	79.892354	6.939383
Western	Colombo	4	0	0	79.892354	6.939383
Western	Colombo	4	0	0	79.892354	6.939383
Western	Colombo	4	0	0	79.892354	6.939383
Western	Colombo	4	0	0	79.892354	6.939383
Western	Colombo	4	0	0	79.892354	6.939383
Western	Colombo	4	0	0	79.892354	6.939383
Western	Colombo	4	0	0	79.892354	6.939383
Western	Colombo	4	0	0	79.892354	6.939383
Western	Colombo	4	0	0	79.892354	6.939383
Western	Colombo	4	0	0	79.892354	6.939383
Western	Colombo	4	0	0	79.892354	6.939383
Western	Colombo	4	0	0	79.892354	6.939383
Western	Colombo	4	0	0	79.892354	6.939383
Western	Colombo	4	0	0	79.892354	6.939383
Western	Colombo	4	0	0	79.892354	6.939383
Western	Colombo	4	0	0	79.892354	6.939383
Western	Colombo	4	0	0	79.892354	6.939383
Western	Colombo	4	0	0	79.892354	6.939383
Western	Colombo	4	0	0	79.892354	6.939383
Western	Colombo	4	0	0	79.892354	6.939383
Western	Colombo	4	0	0	79.892354	6.939383
Western	Colombo	4	0	0	79.892354	6.939383
Western	Colombo	4	0	0	79.892354	6.939383
Western	Colombo	4	0	0	79.892354	6.939383
Western	Colombo	4	0	0	79.892354	6.939383
Western	Colombo	4	0	0	79.892354	6.939383
Western	Colombo	4	0	0	79.892354	6.939383
Western	Colombo	4	0	0	79.892354	6.939383
Western	Colombo	4	0	0	79.892354	6.939383
Western	Colombo	4	0	0	79.892354	6.939383
Western	Colombo	4	0	0	79.892354	6.939383
Western	Colombo	4	0	0	79.892354	6.939383
Western	Colombo	4	0	0	79.892354	6.939383
Western	Colombo	4	0	0	79.892354	6.939383
Western	Colombo	4	0	0	79.892354	6.939383
Western	Colombo	4	0	0	79.892354	6.939383
Western	Colombo	4	0	0	79.892354	6.939383
Western	Colombo	4	0	0	79.892354	6.939383
Western	Colombo	4	0	0	79.892354	6.939383
Western	Colombo	4	0	0	79.892354	6.939383
Western	Colombo	4	0	0	79.892354	6.939383
Western	Colombo	4	0	0	79.892354	6.939383
Western	Colombo	4	0	0	79.892354	6.939383
Western	Colombo	4	0	0	79.892354	6.939383
Western	Colombo	4	0	0	79.892354	6.939383
Western	Colombo	4	0	0	79.892354	6.939383
Western	Colombo	4	0	0	79.892354	6.939383
Western	Colombo	4	0	0	79.892354	6.939383
Western	Colombo	4	0	0	79.892354	6.939383
Western	Colombo	4	0	0	79.892354	6.939383
Western	Colombo	4	0	0	79.892354	6.939383
Western	Colombo	4	0	0	79.892354	6.939383
Western	Colombo	4	0	0	79.892354	6.939383
Western	Colombo	4	0	0	79.892354	6.939383
Western	Colombo	4	0	0	79.892354	6.939383
Western	Colombo	4	0	0	79.892354	6.939383
Western	Colombo	4	0	0	79.892354	6.939383
Western	Colombo	4	0	0	79.892354	6.939383
Western	Colombo	4	0	0	79.892354	6.939383
Western	Colombo	4	0	0	79.892354	6.939383
Western	Colombo	4	0	0	79.892354	6.939383
Western	Colombo	4	0	0	79.892354	6.939383
Western	Colombo	4	0	0	79.892354	6.939383
Western	Colombo	4	0	0	79.892354	6.939383
Western	Colombo	4	0	0	79.892354	6.939383
Western	Colombo	4	0	0	79.892354	6.939383
Western	Colombo	4	0	0	79.892354	6.939383
Western	Colombo	4	0	0	79.892354	6.939383
Western	Colombo	4	0	0	79.892354	6.939383
Western	Colombo	4	0	0	79.892354	6.939383
Western	Colombo	4	0	0	79.892354	6.939383
Western	Colombo	4	0	0	79.892354	6.939383
Western	Colombo	4	0	0	79.892354	6.939383
Western	Colombo	4	0	0	79.892354	6.939383
Western	Colombo	4	0	0	79.892354	6.939383
Western	Colombo	4	0	0	79.892354	6.939383
Western	Colombo	4	0	0	79.892354	6.939383
Western	Colombo	5	0	0	79.894911	6.926615
Western	Colombo	5	0	0	79.894911	6.926615
Western	Colombo	5	0	0	79.894911	6.926615
Western	Colombo	5	0	0	79.894911	6.926615
Western	Colombo	5	0	0	79.894911	6.926615
Western	Colombo	5	0	0	79.894911	6.926615
Western	Colombo	5	0	0	79.894911	6.926615
Western	Colombo	5	0	0	79.894911	6.926615
Western	Colombo	5	0	0	79.894911	6.926615
Western	Colombo	5	0	0	79.894911	6.926615
Western	Colombo	5	0	0	79.894911	6.926615
Western	Colombo	5	0	0	79.894911	6.926615
Western	Colombo	5	0	0	79.894911	6.926615
Western	Colombo	5	0	0	79.894911	6.926615
Western	Colombo	5	0	0	79.894911	6.926615
Western	Colombo	5	0	0	79.894911	6.926615
Western	Colombo	5	0	0	79.894911	6.926615
Western	Colombo	5	0	0	79.894911	6.926615
Western	Colombo	5	0	0	79.894911	6.926615
Western	Colombo	5	0	0	79.894911	6.926615
Western	Colombo	5	0	0	79.894911	6.926615
Western	Colombo	5	0	0	79.894911	6.926615
Western	Colombo	5	0	0	79.894911	6.926615
Western	Colombo	5	0	0	79.894911	6.926615
Western	Colombo	5	0	0	79.894911	6.926615
Western	Colombo	5	0	0	79.894911	6.926615
Western	Colombo	5	0	0	79.894911	6.926615
Western	Colombo	5	0	0	79.894911	6.926615
Western	Colombo	5	0	0	79.894911	6.926615
Western	Colombo	5	0	0	79.894911	6.926615
Western	Colombo	5	0	0	79.894911	6.926615
Western	Colombo	5	0	0	79.894911	6.926615
Western	Colombo	5	0	0	79.894911	6.926615
Western	Colombo	5	0	0	79.894911	6.926615
Western	Colombo	5	0	0	79.894911	6.926615
Western	Colombo	5	0	0	79.894911	6.926615
Western	Colombo	5	0	0	79.894911	6.926615
Western	Colombo	5	0	0	79.894911	6.926615
Western	Colombo	5	0	0	79.894911	6.926615
Western	Colombo	5	0	0	79.894911	6.926615
Western	Colombo	5	0	0	79.894911	6.926615
Western	Colombo	5	0	0	79.894911	6.926615
Western	Colombo	5	0	0	79.894911	6.926615
Western	Colombo	5	0	0	79.894911	6.926615
Western	Colombo	5	0	0	79.894911	6.926615
Western	Colombo	5	0	0	79.894911	6.926615
Western	Colombo	5	0	0	79.894911	6.926615
Western	Colombo	5	0	0	79.894911	6.926615
Western	Colombo	5	0	0	79.894911	6.926615
Western	Colombo	5	0	0	79.894911	6.926615
Western	Colombo	5	0	0	79.894911	6.926615
Western	Colombo	5	0	0	79.894911	6.926615
Western	Colombo	5	0	0	79.894911	6.926615
Western	Colombo	5	0	0	79.894911	6.926615
Western	Colombo	5	0	0	79.894911	6.926615
Western	Colombo	5	0	0	79.894911	6.926615
Western	Colombo	5	0	0	79.894911	6.926615
Western	Colombo	5	0	0	79.894911	6.926615
Western	Colombo	5	0	0	79.894911	6.926615
Western	Colombo	5	0	0	79.894911	6.926615
Western	Colombo	5	0	0	79.894911	6.926615
Western	Colombo	5	0	0	79.894911	6.926615
Western	Colombo	5	0	0	79.894911	6.926615
Western	Colombo	5	0	0	79.894911	6.926615
Western	Colombo	5	0	0	79.894911	6.926615
Western	Colombo	5	0	0	79.894911	6.926615
Western	Colombo	5	0	0	79.894911	6.926615
Western	Colombo	5	0	0	79.894911	6.926615
Western	Colombo	5	0	0	79.894911	6.926615
Western	Colombo	5	0	0	79.894911	6.926615
Western	Colombo	5	0	0	79.894911	6.926615
Western	Colombo	5	0	0	79.894911	6.926615
Western	Colombo	5	0	0	79.894911	6.926615
Western	Colombo	5	0	0	79.894911	6.926615
Western	Colombo	5	0	0	79.894911	6.926615
Western	Colombo	5	0	0	79.894911	6.926615
Western	Colombo	5	0	0	79.894911	6.926615
Western	Colombo	5	0	0	79.894911	6.926615
Western	Colombo	5	0	0	79.894911	6.926615
Western	Colombo	5	0	0	79.894911	6.926615
Western	Colombo	5	0	0	79.894911	6.926615
Western	Colombo	5	0	0	79.894911	6.926615
Western	Colombo	5	0	0	79.894911	6.926615
Western	Colombo	5	0	0	79.894911	6.926615
Western	Colombo	5	0	0	79.894911	6.926615
Western	Colombo	5	0	0	79.894911	6.926615
Western	Colombo	5	0	0	79.894911	6.926615
Western	Colombo	5	0	0	79.894911	6.926615
Western	Colombo	5	0	0	79.894911	6.926615
Western	Colombo	5	0	0	79.894911	6.926615
Western	Colombo	5	0	0	79.894911	6.926615
Western	Colombo	5	0	0	79.894911	6.926615
Western	Colombo	5	0	0	79.894911	6.926615
Western	Colombo	5	0	0	79.894911	6.926615
Western	Colombo	5	0	0	79.894911	6.926615
Western	Colombo	5	0	0	79.894911	6.926615
Western	Colombo	5	0	0	79.894911	6.926615
Western	Colombo	5	0	0	79.894911	6.926615
Western	Colombo	5	0	0	79.894911	6.926615
Western	Colombo	5	0	0	79.894911	6.926615
Western	Colombo	5	0	0	79.894911	6.926615
Western	Colombo	5	0	0	79.894911	6.926615
Western	Colombo	5	0	0	79.894911	6.926615
Western	Colombo	5	0	0	79.894911	6.926615
Western	Colombo	5	0	0	79.894911	6.926615
Western	Colombo	5	0	0	79.894911	6.926615
Western	Colombo	5	0	0	79.894911	6.926615
Western	Colombo	5	0	0	79.894911	6.926615
Western	Colombo	5	0	0	79.894911	6.926615
Western	Colombo	5	0	0	79.894911	6.926615
Western	Colombo	5	0	0	79.894911	6.926615
Western	Colombo	5	0	0	79.894911	6.926615
Western	Colombo	5	0	0	79.894911	6.926615
Western	Colombo	5	0	0	79.894911	6.926615
Western	Colombo	5	0	0	79.894911	6.926615
Western	Colombo	5	0	0	79.894911	6.926615
Western	Colombo	5	0	0	79.894911	6.926615
Western	Colombo	5	0	0	79.894911	6.926615
Western	Colombo	5	0	0	79.894911	6.926615
Western	Colombo	5	0	0	79.894911	6.926615
Western	Colombo	5	0	0	79.894911	6.926615
Western	Colombo	5	0	0	79.894911	6.926615
Western	Colombo	5	0	0	79.894911	6.926615
Western	Colombo	5	0	0	79.894911	6.926615
Western	Colombo	5	0	0	79.894911	6.926615
Western	Colombo	5	0	0	79.894911	6.926615
Western	Colombo	5	0	0	79.894911	6.926615
Western	Colombo	5	0	0	79.894911	6.926615
Western	Colombo	5	0	0	79.894911	6.926615
Western	Colombo	5	0	0	79.894911	6.926615
Western	Colombo	5	0	0	79.894911	6.926615
Western	Colombo	5	0	0	79.894911	6.926615
Western	Colombo	5	0	0	79.894911	6.926615
Western	Colombo	5	0	0	79.894911	6.926615
Western	Colombo	5	0	0	79.894911	6.926615
Western	Colombo	5	0	0	79.894911	6.926615
Western	Colombo	5	0	0	79.894911	6.926615
Western	Colombo	5	0	0	79.894911	6.926615
Western	Colombo	5	0	0	79.894911	6.926615
Western	Colombo	5	0	0	79.894911	6.926615
Western	Colombo	5	0	0	79.894911	6.926615
Western	Colombo	5	0	0	79.894911	6.926615
Western	Colombo	5	0	0	79.894911	6.926615
Western	Colombo	5	0	0	79.894911	6.926615
Western	Colombo	5	0	0	79.894911	6.926615
Western	Colombo	5	0	0	79.894911	6.926615
Western	Colombo	5	0	0	79.894911	6.926615
Western	Colombo	5	0	0	79.894911	6.926615
Western	Colombo	5	0	0	79.894911	6.926615
Western	Colombo	5	0	0	79.894911	6.926615
Western	Colombo	5	0	0	79.894911	6.926615
Western	Colombo	5	0	0	79.894911	6.926615
Western	Colombo	5	0	0	79.894911	6.926615
Western	Colombo	5	0	0	79.894911	6.926615
Western	Colombo	5	0	0	79.894911	6.926615
Western	Colombo	5	0	0	79.894911	6.926615
Western	Colombo	5	0	0	79.894911	6.926615
Western	Colombo	5	0	0	79.894911	6.926615
Western	Colombo	5	0	0	79.894911	6.926615
Western	Colombo	5	0	0	79.894911	6.926615
Western	Colombo	5	0	0	79.894911	6.926615
Western	Colombo	5	0	0	79.894911	6.926615
Western	Colombo	5	0	0	79.894911	6.926615
Western	Colombo	5	0	0	79.894911	6.926615
Western	Colombo	6	0	0	79.901995	6.917976
Western	Colombo	6	0	0	79.901995	6.917976
Western	Colombo	6	0	0	79.901995	6.917976
Western	Colombo	6	0	0	79.901995	6.917976
Western	Colombo	6	0	0	79.901995	6.917976
Western	Colombo	6	0	0	79.901995	6.917976
Western	Colombo	6	0	0	79.901995	6.917976
Western	Colombo	6	0	0	79.901995	6.917976
Western	Colombo	6	0	0	79.901995	6.917976
Western	Colombo	6	0	0	79.901995	6.917976
Western	Colombo	6	0	0	79.901995	6.917976
Western	Colombo	6	0	0	79.901995	6.917976
Western	Colombo	6	0	0	79.901995	6.917976
Western	Colombo	6	0	0	79.901995	6.917976
Western	Colombo	6	0	0	79.901995	6.917976
Western	Colombo	6	0	0	79.901995	6.917976
Western	Colombo	6	0	0	79.901995	6.917976
Western	Colombo	6	0	0	79.901995	6.917976
Western	Colombo	6	0	0	79.901995	6.917976
Western	Colombo	6	0	0	79.901995	6.917976
Western	Colombo	6	0	0	79.901995	6.917976
Western	Colombo	6	0	0	79.901995	6.917976
Western	Colombo	6	0	0	79.901995	6.917976
Western	Colombo	6	0	0	79.901995	6.917976
Western	Colombo	6	0	0	79.901995	6.917976
Western	Colombo	6	0	0	79.901995	6.917976
Western	Colombo	6	0	0	79.901995	6.917976
Western	Colombo	6	0	0	79.901995	6.917976
Western	Colombo	6	0	0	79.901995	6.917976
Western	Colombo	6	0	0	79.901995	6.917976
Western	Colombo	6	0	0	79.901995	6.917976
Western	Colombo	6	0	0	79.901995	6.917976
Western	Colombo	6	0	0	79.901995	6.917976
Western	Colombo	6	0	0	79.901995	6.917976
Western	Colombo	6	0	0	79.901995	6.917976
Western	Colombo	6	0	0	79.901995	6.917976
Western	Colombo	6	0	0	79.901995	6.917976
Western	Colombo	6	0	0	79.901995	6.917976
Western	Colombo	6	0	0	79.901995	6.917976
Western	Colombo	6	0	0	79.901995	6.917976
Western	Colombo	6	0	0	79.901995	6.917976
Western	Colombo	6	0	0	79.901995	6.917976
Western	Colombo	6	0	0	79.901995	6.917976
Western	Colombo	6	0	0	79.901995	6.917976
Western	Colombo	6	0	0	79.901995	6.917976
Western	Colombo	6	0	0	79.901995	6.917976
Western	Colombo	6	0	0	79.901995	6.917976
Western	Colombo	6	0	0	79.901995	6.917976
Western	Colombo	6	0	0	79.901995	6.917976
Western	Colombo	6	0	0	79.901995	6.917976
Western	Colombo	6	0	0	79.901995	6.917976
Western	Colombo	6	0	0	79.901995	6.917976
Western	Colombo	6	0	0	79.901995	6.917976
Western	Colombo	6	0	0	79.901995	6.917976
Western	Colombo	6	0	0	79.901995	6.917976
Western	Colombo	6	0	0	79.901995	6.917976
Western	Colombo	6	0	0	79.901995	6.917976
Western	Colombo	6	0	0	79.901995	6.917976
Western	Colombo	6	0	0	79.901995	6.917976
Western	Colombo	6	0	0	79.901995	6.917976
Western	Colombo	6	0	0	79.901995	6.917976
Western	Colombo	6	0	0	79.901995	6.917976
Western	Colombo	6	0	0	79.901995	6.917976
Western	Colombo	6	0	0	79.901995	6.917976
Western	Colombo	6	0	0	79.901995	6.917976
Western	Colombo	6	0	0	79.901995	6.917976
Western	Colombo	6	0	0	79.901995	6.917976
Western	Colombo	6	0	0	79.901995	6.917976
Western	Colombo	6	0	0	79.901995	6.917976
Western	Colombo	6	0	0	79.901995	6.917976
Western	Colombo	6	0	0	79.901995	6.917976
Western	Colombo	6	0	0	79.901995	6.917976
Western	Colombo	6	0	0	79.901995	6.917976
Western	Colombo	6	0	0	79.901995	6.917976
Western	Colombo	6	0	0	79.901995	6.917976
Western	Colombo	6	0	0	79.901995	6.917976
Western	Colombo	6	0	0	79.901995	6.917976
Western	Colombo	6	0	0	79.901995	6.917976
Western	Colombo	6	0	0	79.901995	6.917976
Western	Colombo	6	0	0	79.901995	6.917976
Western	Colombo	6	0	0	79.901995	6.917976
Western	Colombo	6	0	0	79.901995	6.917976
Western	Colombo	6	0	0	79.901995	6.917976
Western	Colombo	6	0	0	79.901995	6.917976
Western	Colombo	6	0	0	79.901995	6.917976
Western	Colombo	6	0	0	79.901995	6.917976
Western	Colombo	6	0	0	79.901995	6.917976
Western	Colombo	6	0	0	79.901995	6.917976
Western	Colombo	6	0	0	79.901995	6.917976
Western	Colombo	6	0	0	79.901995	6.917976
Western	Colombo	6	0	0	79.901995	6.917976
Western	Colombo	6	0	0	79.901995	6.917976
Western	Colombo	6	0	0	79.901995	6.917976
Western	Colombo	6	0	0	79.901995	6.917976
Western	Colombo	6	0	0	79.901995	6.917976
Western	Colombo	6	0	0	79.901995	6.917976
Western	Colombo	6	0	0	79.901995	6.917976
Western	Colombo	6	0	0	79.901995	6.917976
Western	Colombo	6	0	0	79.901995	6.917976
Western	Colombo	6	0	0	79.901995	6.917976
Western	Colombo	6	0	0	79.901995	6.917976
Western	Colombo	6	0	0	79.901995	6.917976
Western	Colombo	6	0	0	79.901995	6.917976
Western	Colombo	6	0	0	79.901995	6.917976
Western	Colombo	6	0	0	79.901995	6.917976
Western	Colombo	6	0	0	79.901995	6.917976
Western	Colombo	6	0	0	79.901995	6.917976
Western	Colombo	6	0	0	79.901995	6.917976
Western	Colombo	6	0	0	79.901995	6.917976
Western	Colombo	6	0	0	79.901995	6.917976
Western	Colombo	6	0	0	79.901995	6.917976
Western	Colombo	6	0	0	79.901995	6.917976
Western	Colombo	6	0	0	79.901995	6.917976
Western	Colombo	6	0	0	79.901995	6.917976
Western	Colombo	6	0	0	79.901995	6.917976
Western	Colombo	6	0	0	79.901995	6.917976
Western	Colombo	6	0	0	79.901995	6.917976
Western	Colombo	6	0	0	79.901995	6.917976
Western	Colombo	6	0	0	79.901995	6.917976
Western	Colombo	6	0	0	79.901995	6.917976
Western	Colombo	6	0	0	79.901995	6.917976
Western	Colombo	6	0	0	79.901995	6.917976
Western	Colombo	6	0	0	79.901995	6.917976
Western	Colombo	6	0	0	79.901995	6.917976
Western	Colombo	6	0	0	79.901995	6.917976
Western	Colombo	6	0	0	79.901995	6.917976
Western	Colombo	6	0	0	79.901995	6.917976
Western	Colombo	6	0	0	79.901995	6.917976
Western	Colombo	6	0	0	79.901995	6.917976
Western	Colombo	6	0	0	79.901995	6.917976
Western	Colombo	6	0	0	79.901995	6.917976
Western	Colombo	6	0	0	79.901995	6.917976
Western	Colombo	6	0	0	79.901995	6.917976
Western	Colombo	6	0	0	79.901995	6.917976
Western	Colombo	6	0	0	79.901995	6.917976
Western	Colombo	6	0	0	79.901995	6.917976
Western	Colombo	6	0	0	79.901995	6.917976
Western	Colombo	7	0	0	79.97448	6.930514
Western	Colombo	7	0	0	79.97448	6.930514
Western	Colombo	7	0	0	79.97448	6.930514
Western	Colombo	7	0	0	79.97448	6.930514
Western	Colombo	7	0	0	79.97448	6.930514
Western	Colombo	7	0	0	79.97448	6.930514
Western	Colombo	7	0	0	79.97448	6.930514
Western	Colombo	7	0	0	79.97448	6.930514
Western	Colombo	7	0	0	79.97448	6.930514
Western	Colombo	7	0	0	79.97448	6.930514
Western	Colombo	7	0	0	79.97448	6.930514
Western	Colombo	7	0	0	79.97448	6.930514
Western	Colombo	7	0	0	79.97448	6.930514
Western	Colombo	7	0	0	79.97448	6.930514
Western	Colombo	7	0	0	79.97448	6.930514
Western	Colombo	7	0	0	79.97448	6.930514
Western	Colombo	7	0	0	79.97448	6.930514
Western	Colombo	7	0	0	79.97448	6.930514
Western	Colombo	7	0	0	79.97448	6.930514
Western	Colombo	7	0	0	79.97448	6.930514
Western	Colombo	7	0	0	79.97448	6.930514
Western	Colombo	7	0	0	79.97448	6.930514
Western	Colombo	7	0	0	79.97448	6.930514
Western	Colombo	7	0	0	79.97448	6.930514
Western	Colombo	7	0	0	79.97448	6.930514
Western	Colombo	7	0	0	79.97448	6.930514
Western	Colombo	7	0	0	79.97448	6.930514
Western	Colombo	7	0	0	79.97448	6.930514
Western	Colombo	7	0	0	79.97448	6.930514
Western	Colombo	7	0	0	79.97448	6.930514
Western	Colombo	7	0	0	79.97448	6.930514
Western	Colombo	7	0	0	79.97448	6.930514
Western	Colombo	7	0	0	79.97448	6.930514
Western	Colombo	7	0	0	79.97448	6.930514
Western	Colombo	7	0	0	79.97448	6.930514
Western	Colombo	7	0	0	79.97448	6.930514
Western	Colombo	7	0	0	79.97448	6.930514
Western	Colombo	7	0	0	79.97448	6.930514
Western	Colombo	7	0	0	79.97448	6.930514
Western	Colombo	7	0	0	79.97448	6.930514
Western	Colombo	7	0	0	79.97448	6.930514
Western	Colombo	7	0	0	79.97448	6.930514
Western	Colombo	7	0	0	79.97448	6.930514
Western	Colombo	7	0	0	79.97448	6.930514
Western	Colombo	7	0	0	79.97448	6.930514
Western	Colombo	7	0	0	79.97448	6.930514
Western	Colombo	7	0	0	79.97448	6.930514
Western	Colombo	7	0	0	79.97448	6.930514
Western	Colombo	7	0	0	79.97448	6.930514
Western	Colombo	7	0	0	79.97448	6.930514
Western	Colombo	7	0	0	79.97448	6.930514
Western	Colombo	7	0	0	79.97448	6.930514
Western	Colombo	7	0	0	79.97448	6.930514
Western	Colombo	7	0	0	79.97448	6.930514
Western	Colombo	7	0	0	79.97448	6.930514
Western	Colombo	7	0	0	79.97448	6.930514
Western	Colombo	7	0	0	79.97448	6.930514
Western	Colombo	7	0	0	79.97448	6.930514
Western	Colombo	7	0	0	79.97448	6.930514
Western	Colombo	7	0	0	79.97448	6.930514
Western	Colombo	7	0	0	79.97448	6.930514
Western	Colombo	7	0	0	79.97448	6.930514
Western	Colombo	7	0	0	79.97448	6.930514
Western	Colombo	7	0	0	79.97448	6.930514
Western	Colombo	7	0	0	79.97448	6.930514
Western	Colombo	7	0	0	79.97448	6.930514
Western	Colombo	7	0	0	79.97448	6.930514
Western	Colombo	7	0	0	79.97448	6.930514
Western	Colombo	7	0	0	79.97448	6.930514
Western	Colombo	7	0	0	79.97448	6.930514
Western	Colombo	7	0	0	79.97448	6.930514
Western	Colombo	7	0	0	79.97448	6.930514
Western	Colombo	7	0	0	79.97448	6.930514
Western	Colombo	7	0	0	79.97448	6.930514
Western	Colombo	7	0	0	79.97448	6.930514
Western	Colombo	7	0	0	79.97448	6.930514
Western	Colombo	7	0	0	79.97448	6.930514
Western	Colombo	7	0	0	79.97448	6.930514
Western	Colombo	7	0	0	79.97448	6.930514
Western	Colombo	7	0	0	79.97448	6.930514
Western	Colombo	7	0	0	79.97448	6.930514
Western	Colombo	7	0	0	79.97448	6.930514
Western	Colombo	7	0	0	79.97448	6.930514
Western	Colombo	7	0	0	79.97448	6.930514
Western	Colombo	7	0	0	79.97448	6.930514
Western	Colombo	7	0	0	79.97448	6.930514
Western	Colombo	7	0	0	79.97448	6.930514
Western	Colombo	7	0	0	79.97448	6.930514
Western	Colombo	7	0	0	79.97448	6.930514
Western	Colombo	7	0	0	79.97448	6.930514
Western	Colombo	7	0	0	79.97448	6.930514
Western	Colombo	7	0	0	79.97448	6.930514
Western	Colombo	7	0	0	79.97448	6.930514
Western	Colombo	7	0	0	79.97448	6.930514
Western	Colombo	7	0	0	79.97448	6.930514
Western	Colombo	7	0	0	79.97448	6.930514
Western	Colombo	7	0	0	79.97448	6.930514
Western	Colombo	7	0	0	79.97448	6.930514
Western	Colombo	7	0	0	79.97448	6.930514
Western	Colombo	7	0	0	79.97448	6.930514
Western	Colombo	7	0	0	79.97448	6.930514
Western	Colombo	7	0	0	79.97448	6.930514
Western	Colombo	7	0	0	79.97448	6.930514
Western	Colombo	7	0	0	79.97448	6.930514
Western	Colombo	7	0	0	79.97448	6.930514
Western	Colombo	7	0	0	79.97448	6.930514
Western	Colombo	7	0	0	79.97448	6.930514
Western	Colombo	7	0	0	79.97448	6.930514
Western	Colombo	7	0	0	79.97448	6.930514
Western	Colombo	7	0	0	79.97448	6.930514
Western	Colombo	7	0	0	79.97448	6.930514
Western	Colombo	7	0	0	79.97448	6.930514
Western	Colombo	7	0	0	79.97448	6.930514
Western	Colombo	7	0	0	79.97448	6.930514
Western	Colombo	7	0	0	79.97448	6.930514
Western	Colombo	7	0	0	79.97448	6.930514
Western	Colombo	7	0	0	79.97448	6.930514
Western	Colombo	7	0	0	79.97448	6.930514
Western	Colombo	7	0	0	79.97448	6.930514
Western	Colombo	7	0	0	79.97448	6.930514
Western	Colombo	7	0	0	79.97448	6.930514
Western	Colombo	7	0	0	79.97448	6.930514
Western	Colombo	7	0	0	79.97448	6.930514
Western	Colombo	7	0	0	79.97448	6.930514
Western	Colombo	7	0	0	79.97448	6.930514
Western	Colombo	7	0	0	79.97448	6.930514
Western	Colombo	7	0	0	79.97448	6.930514
Western	Colombo	7	0	0	79.97448	6.930514
Western	Colombo	7	0	0	79.97448	6.930514
Western	Colombo	7	0	0	79.97448	6.930514
Western	Colombo	7	0	0	79.97448	6.930514
Western	Colombo	7	0	0	79.97448	6.930514
Western	Colombo	7	0	0	79.97448	6.930514
Western	Colombo	7	0	0	79.97448	6.930514
Western	Colombo	7	0	0	79.97448	6.930514
Western	Colombo	7	0	0	79.97448	6.930514
Western	Colombo	7	0	0	79.97448	6.930514
Western	Colombo	7	0	0	79.97448	6.930514
Western	Colombo	7	0	0	79.97448	6.930514
Western	Colombo	7	0	0	79.97448	6.930514
Western	Colombo	7	0	0	79.97448	6.930514
Western	Colombo	7	0	0	79.97448	6.930514
Western	Colombo	7	0	0	79.97448	6.930514
Western	Colombo	7	0	0	79.97448	6.930514
Western	Colombo	7	0	0	79.97448	6.930514
Western	Colombo	7	0	0	79.97448	6.930514
Western	Colombo	7	0	0	79.97448	6.930514
Western	Colombo	7	0	0	79.97448	6.930514
Western	Colombo	8	0	0	79.95913	6.900322
Western	Colombo	8	0	0	79.95913	6.900322
Western	Colombo	8	0	0	79.95913	6.900322
Western	Colombo	8	0	0	79.95913	6.900322
Western	Colombo	8	0	0	79.95913	6.900322
Western	Colombo	8	0	0	79.95913	6.900322
Western	Colombo	8	0	0	79.95913	6.900322
Western	Colombo	8	0	0	79.95913	6.900322
Western	Colombo	8	0	0	79.95913	6.900322
Western	Colombo	8	0	0	79.95913	6.900322
Western	Colombo	8	0	0	79.95913	6.900322
Western	Colombo	8	0	0	79.95913	6.900322
Western	Colombo	8	0	0	79.95913	6.900322
Western	Colombo	8	0	0	79.95913	6.900322
Western	Colombo	8	0	0	79.95913	6.900322
Western	Colombo	8	0	0	79.95913	6.900322
Western	Colombo	8	0	0	79.95913	6.900322
Western	Colombo	8	0	0	79.95913	6.900322
Western	Colombo	8	0	0	79.95913	6.900322
Western	Colombo	8	0	0	79.95913	6.900322
Western	Colombo	8	0	0	79.95913	6.900322
Western	Colombo	8	0	0	79.95913	6.900322
Western	Colombo	8	0	0	79.95913	6.900322
Western	Colombo	8	0	0	79.95913	6.900322
Western	Colombo	8	0	0	79.95913	6.900322
Western	Colombo	8	0	0	79.95913	6.900322
Western	Colombo	8	0	0	79.95913	6.900322
Western	Colombo	8	0	0	79.95913	6.900322
Western	Colombo	8	0	0	79.95913	6.900322
Western	Colombo	8	0	0	79.95913	6.900322
Western	Colombo	8	0	0	79.95913	6.900322
Western	Colombo	8	0	0	79.95913	6.900322
Western	Colombo	8	0	0	79.95913	6.900322
Western	Colombo	8	0	0	79.95913	6.900322
Western	Colombo	8	0	0	79.95913	6.900322
Western	Colombo	8	0	0	79.95913	6.900322
Western	Colombo	8	0	0	79.95913	6.900322
Western	Colombo	8	0	0	79.95913	6.900322
Western	Colombo	8	0	0	79.95913	6.900322
Western	Colombo	8	0	0	79.95913	6.900322
Western	Colombo	8	0	0	79.95913	6.900322
Western	Colombo	8	0	0	79.95913	6.900322
Western	Colombo	8	0	0	79.95913	6.900322
Western	Colombo	8	0	0	79.95913	6.900322
Western	Colombo	8	0	0	79.95913	6.900322
Western	Colombo	8	0	0	79.95913	6.900322
Western	Colombo	8	0	0	79.95913	6.900322
Western	Colombo	8	0	0	79.95913	6.900322
Western	Colombo	8	0	0	79.95913	6.900322
Western	Colombo	8	0	0	79.95913	6.900322
Western	Colombo	8	0	0	79.95913	6.900322
Western	Colombo	8	0	0	79.95913	6.900322
Western	Colombo	8	0	0	79.95913	6.900322
Western	Colombo	8	0	0	79.95913	6.900322
Western	Colombo	8	0	0	79.95913	6.900322
Western	Colombo	8	0	0	79.95913	6.900322
Western	Colombo	8	0	0	79.95913	6.900322
Western	Colombo	8	0	0	79.95913	6.900322
Western	Colombo	8	0	0	79.95913	6.900322
Western	Colombo	8	0	0	79.95913	6.900322
Western	Colombo	8	0	0	79.95913	6.900322
Western	Colombo	8	0	0	79.95913	6.900322
Western	Colombo	8	0	0	79.95913	6.900322
Western	Colombo	8	0	0	79.95913	6.900322
Western	Colombo	8	0	0	79.95913	6.900322
Western	Colombo	8	0	0	79.95913	6.900322
Western	Colombo	8	0	0	79.95913	6.900322
Western	Colombo	8	0	0	79.95913	6.900322
Western	Colombo	8	0	0	79.95913	6.900322
Western	Colombo	8	0	0	79.95913	6.900322
Western	Colombo	8	0	0	79.95913	6.900322
Western	Colombo	8	0	0	79.95913	6.900322
Western	Colombo	8	0	0	79.95913	6.900322
Western	Colombo	8	0	0	79.95913	6.900322
Western	Colombo	8	0	0	79.95913	6.900322
Western	Colombo	8	0	0	79.95913	6.900322
Western	Colombo	8	0	0	79.95913	6.900322
Western	Colombo	8	0	0	79.95913	6.900322
Western	Colombo	8	0	0	79.95913	6.900322
Western	Colombo	8	0	0	79.95913	6.900322
Western	Colombo	8	0	0	79.95913	6.900322
Western	Colombo	8	0	0	79.95913	6.900322
Western	Colombo	8	0	0	79.95913	6.900322
Western	Colombo	8	0	0	79.95913	6.900322
Western	Colombo	8	0	0	79.95913	6.900322
Western	Colombo	8	0	0	79.95913	6.900322
Western	Colombo	8	0	0	79.95913	6.900322
Western	Colombo	8	0	0	79.95913	6.900322
Western	Colombo	8	0	0	79.95913	6.900322
Western	Colombo	8	0	0	79.95913	6.900322
Western	Colombo	8	0	0	79.95913	6.900322
Western	Colombo	8	0	0	79.95913	6.900322
Western	Colombo	8	0	0	79.95913	6.900322
Western	Colombo	8	0	0	79.95913	6.900322
Western	Colombo	8	0	0	79.95913	6.900322
Western	Colombo	8	0	0	79.95913	6.900322
Western	Colombo	8	0	0	79.95913	6.900322
Western	Colombo	8	0	0	79.95913	6.900322
Western	Colombo	8	0	0	79.95913	6.900322
Western	Colombo	8	0	0	79.95913	6.900322
Western	Colombo	8	0	0	79.95913	6.900322
Western	Colombo	8	0	0	79.95913	6.900322
Western	Colombo	8	0	0	79.95913	6.900322
Western	Colombo	8	0	0	79.95913	6.900322
Western	Colombo	8	0	0	79.95913	6.900322
Western	Colombo	8	0	0	79.95913	6.900322
Western	Colombo	8	0	0	79.95913	6.900322
Western	Colombo	8	0	0	79.95913	6.900322
Western	Colombo	8	0	0	79.95913	6.900322
Western	Colombo	8	0	0	79.95913	6.900322
Western	Colombo	8	0	0	79.95913	6.900322
Western	Colombo	8	0	0	79.95913	6.900322
Western	Colombo	8	0	0	79.95913	6.900322
Western	Colombo	8	0	0	79.95913	6.900322
Western	Colombo	8	0	0	79.95913	6.900322
Western	Colombo	8	0	0	79.95913	6.900322
Western	Colombo	8	0	0	79.95913	6.900322
Western	Colombo	8	0	0	79.95913	6.900322
Western	Colombo	8	0	0	79.95913	6.900322
Western	Colombo	8	0	0	79.95913	6.900322
Western	Colombo	8	0	0	79.95913	6.900322
Western	Colombo	8	0	0	79.95913	6.900322
Western	Colombo	8	0	0	79.95913	6.900322
Western	Colombo	8	0	0	79.95913	6.900322
Western	Colombo	8	0	0	79.95913	6.900322
Western	Colombo	8	0	0	79.95913	6.900322
Western	Colombo	8	0	0	79.95913	6.900322
Western	Colombo	8	0	0	79.95913	6.900322
Western	Colombo	8	0	0	79.95913	6.900322
Western	Colombo	8	0	0	79.95913	6.900322
Western	Colombo	8	0	0	79.95913	6.900322
Western	Colombo	9	0	0	79.911578	6.913601
Western	Colombo	9	0	0	79.911578	6.913601
Western	Colombo	9	0	0	79.911578	6.913601
Western	Colombo	9	0	0	79.911578	6.913601
Western	Colombo	9	0	0	79.911578	6.913601
Western	Colombo	9	0	0	79.911578	6.913601
Western	Colombo	9	0	0	79.911578	6.913601
Western	Colombo	9	0	0	79.911578	6.913601
Western	Colombo	9	0	0	79.911578	6.913601
Western	Colombo	9	0	0	79.911578	6.913601
Western	Colombo	9	0	0	79.911578	6.913601
Western	Colombo	9	0	0	79.911578	6.913601
Western	Colombo	9	0	0	79.911578	6.913601
Western	Colombo	9	0	0	79.911578	6.913601
Western	Colombo	9	0	0	79.911578	6.913601
Western	Colombo	9	0	0	79.911578	6.913601
Western	Colombo	9	0	0	79.911578	6.913601
Western	Colombo	9	0	0	79.911578	6.913601
Western	Colombo	9	0	0	79.911578	6.913601
Western	Colombo	9	0	0	79.911578	6.913601
Western	Colombo	9	0	0	79.911578	6.913601
Western	Colombo	9	0	0	79.911578	6.913601
Western	Colombo	9	0	0	79.911578	6.913601
Western	Colombo	9	0	0	79.911578	6.913601
Western	Colombo	9	0	0	79.911578	6.913601
Western	Colombo	9	0	0	79.911578	6.913601
Western	Colombo	9	0	0	79.911578	6.913601
Western	Colombo	9	0	0	79.911578	6.913601
Western	Colombo	9	0	0	79.911578	6.913601
Western	Colombo	9	0	0	79.911578	6.913601
Western	Colombo	9	0	0	79.911578	6.913601
Western	Colombo	9	0	0	79.911578	6.913601
Western	Colombo	9	0	0	79.911578	6.913601
Western	Colombo	9	0	0	79.911578	6.913601
Western	Colombo	9	0	0	79.911578	6.913601
Western	Colombo	9	0	0	79.911578	6.913601
Western	Colombo	9	0	0	79.911578	6.913601
Western	Colombo	9	0	0	79.911578	6.913601
Western	Colombo	9	0	0	79.911578	6.913601
Western	Colombo	9	0	0	79.911578	6.913601
Western	Colombo	9	0	0	79.911578	6.913601
Western	Colombo	9	0	0	79.911578	6.913601
Western	Colombo	9	0	0	79.911578	6.913601
Western	Colombo	9	0	0	79.911578	6.913601
Western	Colombo	9	0	0	79.911578	6.913601
Western	Colombo	9	0	0	79.911578	6.913601
Western	Colombo	9	0	0	79.911578	6.913601
Western	Colombo	9	0	0	79.911578	6.913601
Western	Colombo	9	0	0	79.911578	6.913601
Western	Colombo	9	0	0	79.911578	6.913601
Western	Colombo	9	0	0	79.911578	6.913601
Western	Colombo	9	0	0	79.911578	6.913601
Western	Colombo	9	0	0	79.911578	6.913601
Western	Colombo	9	0	0	79.911578	6.913601
Western	Colombo	9	0	0	79.911578	6.913601
Western	Colombo	9	0	0	79.911578	6.913601
Western	Colombo	9	0	0	79.911578	6.913601
Western	Colombo	9	0	0	79.911578	6.913601
Western	Colombo	9	0	0	79.911578	6.913601
Western	Colombo	9	0	0	79.911578	6.913601
Western	Colombo	9	0	0	79.911578	6.913601
Western	Colombo	9	0	0	79.911578	6.913601
Western	Colombo	9	0	0	79.911578	6.913601
Western	Colombo	9	0	0	79.911578	6.913601
Western	Colombo	9	0	0	79.911578	6.913601
Western	Colombo	9	0	0	79.911578	6.913601
Western	Colombo	9	0	0	79.911578	6.913601
Western	Colombo	9	0	0	79.911578	6.913601
Western	Colombo	9	0	0	79.911578	6.913601
Western	Colombo	9	0	0	79.911578	6.913601
Western	Colombo	9	0	0	79.911578	6.913601
Western	Colombo	9	0	0	79.911578	6.913601
Western	Colombo	9	0	0	79.911578	6.913601
Western	Colombo	9	0	0	79.911578	6.913601
Western	Colombo	9	0	0	79.911578	6.913601
Western	Colombo	9	0	0	79.911578	6.913601
Western	Colombo	9	0	0	79.911578	6.913601
Western	Colombo	9	0	0	79.911578	6.913601
Western	Colombo	9	0	0	79.911578	6.913601
Western	Colombo	9	0	0	79.911578	6.913601
Western	Colombo	9	0	0	79.911578	6.913601
Western	Colombo	9	0	0	79.911578	6.913601
Western	Colombo	9	0	0	79.911578	6.913601
Western	Colombo	9	0	0	79.911578	6.913601
Western	Colombo	9	0	0	79.911578	6.913601
Western	Colombo	9	0	0	79.911578	6.913601
Western	Colombo	9	0	0	79.911578	6.913601
Western	Colombo	9	0	0	79.911578	6.913601
Western	Colombo	9	0	0	79.911578	6.913601
Western	Colombo	9	0	0	79.911578	6.913601
Western	Colombo	9	0	0	79.911578	6.913601
Western	Colombo	9	0	0	79.911578	6.913601
Western	Colombo	9	0	0	79.911578	6.913601
Western	Colombo	9	0	0	79.911578	6.913601
Western	Colombo	9	0	0	79.911578	6.913601
Western	Colombo	9	0	0	79.911578	6.913601
Western	Colombo	9	0	0	79.911578	6.913601
Western	Colombo	9	0	0	79.911578	6.913601
Western	Colombo	9	0	0	79.911578	6.913601
Western	Colombo	9	0	0	79.911578	6.913601
Western	Colombo	9	0	0	79.911578	6.913601
Western	Colombo	9	0	0	79.911578	6.913601
Western	Colombo	9	0	0	79.911578	6.913601
Western	Colombo	9	0	0	79.911578	6.913601
Western	Colombo	9	0	0	79.911578	6.913601
Western	Colombo	9	0	0	79.911578	6.913601
Western	Colombo	9	0	0	79.911578	6.913601
Western	Colombo	9	0	0	79.911578	6.913601
Western	Colombo	9	0	0	79.911578	6.913601
Western	Colombo	9	0	0	79.911578	6.913601
Western	Colombo	9	0	0	79.911578	6.913601
Western	Colombo	9	0	0	79.911578	6.913601
Western	Colombo	9	0	0	79.911578	6.913601
Western	Colombo	9	0	0	79.911578	6.913601
Western	Colombo	9	0	0	79.911578	6.913601
Western	Colombo	9	0	0	79.911578	6.913601
Western	Colombo	9	0	0	79.911578	6.913601
Western	Colombo	9	0	0	79.911578	6.913601
Western	Colombo	9	0	0	79.911578	6.913601
Western	Colombo	9	0	0	79.911578	6.913601
Western	Colombo	9	0	0	79.911578	6.913601
Western	Colombo	9	0	0	79.911578	6.913601
Western	Colombo	9	0	0	79.911578	6.913601
Western	Colombo	9	0	0	79.911578	6.913601
Western	Colombo	9	0	0	79.911578	6.913601
Western	Colombo	9	0	0	79.911578	6.913601
Western	Colombo	9	0	0	79.911578	6.913601
Western	Colombo	9	0	0	79.911578	6.913601
Western	Colombo	9	0	0	79.911578	6.913601
Western	Colombo	9	0	0	79.911578	6.913601
Western	Colombo	9	0	0	79.911578	6.913601
Western	Colombo	9	0	0	79.911578	6.913601
Western	Colombo	9	0	0	79.911578	6.913601
Western	Colombo	9	0	0	79.911578	6.913601
Western	Colombo	10	0	0	79.904411	6.910447
Western	Colombo	10	0	0	79.904411	6.910447
Western	Colombo	10	0	0	79.904411	6.910447
Western	Colombo	10	0	0	79.904411	6.910447
Western	Colombo	10	0	0	79.904411	6.910447
Western	Colombo	10	0	0	79.904411	6.910447
Western	Colombo	10	0	0	79.904411	6.910447
Western	Colombo	10	0	0	79.904411	6.910447
Western	Colombo	10	0	0	79.904411	6.910447
Western	Colombo	10	0	0	79.904411	6.910447
Western	Colombo	10	0	0	79.904411	6.910447
Western	Colombo	10	0	0	79.904411	6.910447
Western	Colombo	10	0	0	79.904411	6.910447
Western	Colombo	10	0	0	79.904411	6.910447
Western	Colombo	10	0	0	79.904411	6.910447
Western	Colombo	10	0	0	79.904411	6.910447
Western	Colombo	10	0	0	79.904411	6.910447
Western	Colombo	10	0	0	79.904411	6.910447
Western	Colombo	10	0	0	79.904411	6.910447
Western	Colombo	10	0	0	79.904411	6.910447
Western	Colombo	10	0	0	79.904411	6.910447
Western	Colombo	10	0	0	79.904411	6.910447
Western	Colombo	10	0	0	79.904411	6.910447
Western	Colombo	10	0	0	79.904411	6.910447
Western	Colombo	10	0	0	79.904411	6.910447
Western	Colombo	10	0	0	79.904411	6.910447
Western	Colombo	10	0	0	79.904411	6.910447
Western	Colombo	10	0	0	79.904411	6.910447
Western	Colombo	10	0	0	79.904411	6.910447
Western	Colombo	10	0	0	79.904411	6.910447
Western	Colombo	10	0	0	79.904411	6.910447
Western	Colombo	10	0	0	79.904411	6.910447
Western	Colombo	10	0	0	79.904411	6.910447
Western	Colombo	10	0	0	79.904411	6.910447
Western	Colombo	10	0	0	79.904411	6.910447
Western	Colombo	10	0	0	79.904411	6.910447
Western	Colombo	10	0	0	79.904411	6.910447
Western	Colombo	10	0	0	79.904411	6.910447
Western	Colombo	10	0	0	79.904411	6.910447
Western	Colombo	10	0	0	79.904411	6.910447
Western	Colombo	10	0	0	79.904411	6.910447
Western	Colombo	10	0	0	79.904411	6.910447
Western	Colombo	10	0	0	79.904411	6.910447
Western	Colombo	10	0	0	79.904411	6.910447
Western	Colombo	10	0	0	79.904411	6.910447
Western	Colombo	10	0	0	79.904411	6.910447
Western	Colombo	10	0	0	79.904411	6.910447
Western	Colombo	10	0	0	79.904411	6.910447
Western	Colombo	10	0	0	79.904411	6.910447
Western	Colombo	10	0	0	79.904411	6.910447
Western	Colombo	10	0	0	79.904411	6.910447
Western	Colombo	10	0	0	79.904411	6.910447
Western	Colombo	10	0	0	79.904411	6.910447
Western	Colombo	10	0	0	79.904411	6.910447
Western	Colombo	10	0	0	79.904411	6.910447
Western	Colombo	10	0	0	79.904411	6.910447
Western	Colombo	10	0	0	79.904411	6.910447
Western	Colombo	10	0	0	79.904411	6.910447
Western	Colombo	10	0	0	79.904411	6.910447
Western	Colombo	10	0	0	79.904411	6.910447
Western	Colombo	10	0	0	79.904411	6.910447
Western	Colombo	10	0	0	79.904411	6.910447
Western	Colombo	10	0	0	79.904411	6.910447
Western	Colombo	10	0	0	79.904411	6.910447
Western	Colombo	10	0	0	79.904411	6.910447
Western	Colombo	10	0	0	79.904411	6.910447
Western	Colombo	10	0	0	79.904411	6.910447
Western	Colombo	10	0	0	79.904411	6.910447
Western	Colombo	10	0	0	79.904411	6.910447
Western	Colombo	10	0	0	79.904411	6.910447
Western	Colombo	10	0	0	79.904411	6.910447
Western	Colombo	10	0	0	79.904411	6.910447
Western	Colombo	10	0	0	79.904411	6.910447
Western	Colombo	10	0	0	79.904411	6.910447
Western	Colombo	10	0	0	79.904411	6.910447
Western	Colombo	10	0	0	79.904411	6.910447
Western	Colombo	10	0	0	79.904411	6.910447
Western	Colombo	10	0	0	79.904411	6.910447
Western	Colombo	10	0	0	79.904411	6.910447
Western	Colombo	10	0	0	79.904411	6.910447
Western	Colombo	10	0	0	79.904411	6.910447
Western	Colombo	10	0	0	79.904411	6.910447
Western	Colombo	10	0	0	79.904411	6.910447
Western	Colombo	10	0	0	79.904411	6.910447
Western	Colombo	10	0	0	79.904411	6.910447
Western	Colombo	10	0	0	79.904411	6.910447
Western	Colombo	10	0	0	79.904411	6.910447
Western	Colombo	10	0	0	79.904411	6.910447
Western	Colombo	10	0	0	79.904411	6.910447
Western	Colombo	10	0	0	79.904411	6.910447
Western	Colombo	10	0	0	79.904411	6.910447
Western	Colombo	10	0	0	79.904411	6.910447
Western	Colombo	10	0	0	79.904411	6.910447
Western	Colombo	10	0	0	79.904411	6.910447
Western	Colombo	10	0	0	79.904411	6.910447
Western	Colombo	10	0	0	79.904411	6.910447
Western	Colombo	10	0	0	79.904411	6.910447
Western	Colombo	10	0	0	79.904411	6.910447
Western	Colombo	10	0	0	79.904411	6.910447
Western	Colombo	10	0	0	79.904411	6.910447
Western	Colombo	10	0	0	79.904411	6.910447
Western	Colombo	10	0	0	79.904411	6.910447
Western	Colombo	10	0	0	79.904411	6.910447
Western	Colombo	10	0	0	79.904411	6.910447
Western	Colombo	10	0	0	79.904411	6.910447
Western	Colombo	10	0	0	79.904411	6.910447
Western	Colombo	10	0	0	79.904411	6.910447
Western	Colombo	10	0	0	79.904411	6.910447
Western	Colombo	10	0	0	79.904411	6.910447
Western	Colombo	10	0	0	79.904411	6.910447
Western	Colombo	10	0	0	79.904411	6.910447
Western	Colombo	10	0	0	79.904411	6.910447
Western	Colombo	10	0	0	79.904411	6.910447
Western	Colombo	10	0	0	79.904411	6.910447
Western	Colombo	10	0	0	79.904411	6.910447
Western	Colombo	10	0	0	79.904411	6.910447
Western	Colombo	10	0	0	79.904411	6.910447
Western	Colombo	10	0	0	79.904411	6.910447
Western	Colombo	10	0	0	79.904411	6.910447
Western	Colombo	10	0	0	79.904411	6.910447
Western	Colombo	10	0	0	79.904411	6.910447
Western	Colombo	10	0	0	79.904411	6.910447
Western	Colombo	10	0	0	79.904411	6.910447
Western	Colombo	10	0	0	79.904411	6.910447
Western	Colombo	10	0	0	79.904411	6.910447
Western	Colombo	10	0	0	79.904411	6.910447
Western	Colombo	10	0	0	79.904411	6.910447
Western	Colombo	10	0	0	79.904411	6.910447
Western	Colombo	10	0	0	79.904411	6.910447
Western	Colombo	10	0	0	79.904411	6.910447
Western	Colombo	10	0	0	79.904411	6.910447
Western	Colombo	10	0	0	79.904411	6.910447
Western	Colombo	10	0	0	79.904411	6.910447
Western	Colombo	10	0	0	79.904411	6.910447
Western	Colombo	10	0	0	79.904411	6.910447
Western	Colombo	10	0	0	79.904411	6.910447
Western	Colombo	10	0	0	79.904411	6.910447
Western	Colombo	11	0	0	79.996678	6.873277
Western	Colombo	11	0	0	79.996678	6.873277
Western	Colombo	11	0	0	79.996678	6.873277
Western	Colombo	11	0	0	79.996678	6.873277
Western	Colombo	11	0	0	79.996678	6.873277
Western	Colombo	11	0	0	79.996678	6.873277
Western	Colombo	11	0	0	79.996678	6.873277
Western	Colombo	11	0	0	79.996678	6.873277
Western	Colombo	11	0	0	79.996678	6.873277
Western	Colombo	11	0	0	79.996678	6.873277
Western	Colombo	11	0	0	79.996678	6.873277
Western	Colombo	11	0	0	79.996678	6.873277
Western	Colombo	11	0	0	79.996678	6.873277
Western	Colombo	11	0	0	79.996678	6.873277
Western	Colombo	11	0	0	79.996678	6.873277
Western	Colombo	11	0	0	79.996678	6.873277
Western	Colombo	11	0	0	79.996678	6.873277
Western	Colombo	11	0	0	79.996678	6.873277
Western	Colombo	11	0	0	79.996678	6.873277
Western	Colombo	11	0	0	79.996678	6.873277
Western	Colombo	11	0	0	79.996678	6.873277
Western	Colombo	11	0	0	79.996678	6.873277
Western	Colombo	11	0	0	79.996678	6.873277
Western	Colombo	11	0	0	79.996678	6.873277
Western	Colombo	11	0	0	79.996678	6.873277
Western	Colombo	11	0	0	79.996678	6.873277
Western	Colombo	11	0	0	79.996678	6.873277
Western	Colombo	11	0	0	79.996678	6.873277
Western	Colombo	11	0	0	79.996678	6.873277
Western	Colombo	11	0	0	79.996678	6.873277
Western	Colombo	11	0	0	79.996678	6.873277
Western	Colombo	11	0	0	79.996678	6.873277
Western	Colombo	11	0	0	79.996678	6.873277
Western	Colombo	11	0	0	79.996678	6.873277
Western	Colombo	11	0	0	79.996678	6.873277
Western	Colombo	11	0	0	79.996678	6.873277
Western	Colombo	11	0	0	79.996678	6.873277
Western	Colombo	11	0	0	79.996678	6.873277
Western	Colombo	11	0	0	79.996678	6.873277
Western	Colombo	11	0	0	79.996678	6.873277
Western	Colombo	11	0	0	79.996678	6.873277
Western	Colombo	11	0	0	79.996678	6.873277
Western	Colombo	11	0	0	79.996678	6.873277
Western	Colombo	11	0	0	79.996678	6.873277
Western	Colombo	11	0	0	79.996678	6.873277
Western	Colombo	11	0	0	79.996678	6.873277
Western	Colombo	11	0	0	79.996678	6.873277
Western	Colombo	11	0	0	79.996678	6.873277
Western	Colombo	11	0	0	79.996678	6.873277
Western	Colombo	11	0	0	79.996678	6.873277
Western	Colombo	11	0	0	79.996678	6.873277
Western	Colombo	11	0	0	79.996678	6.873277
Western	Colombo	11	0	0	79.996678	6.873277
Western	Colombo	11	0	0	79.996678	6.873277
Western	Colombo	11	0	0	79.996678	6.873277
Western	Colombo	11	0	0	79.996678	6.873277
Western	Colombo	11	0	0	79.996678	6.873277
Western	Colombo	11	0	0	79.996678	6.873277
Western	Colombo	11	0	0	79.996678	6.873277
Western	Colombo	11	0	0	79.996678	6.873277
Western	Colombo	11	0	0	79.996678	6.873277
Western	Colombo	11	0	0	79.996678	6.873277
Western	Colombo	11	0	0	79.996678	6.873277
Western	Colombo	11	0	0	79.996678	6.873277
Western	Colombo	11	0	0	79.996678	6.873277
Western	Colombo	11	0	0	79.996678	6.873277
Western	Colombo	11	0	0	79.996678	6.873277
Western	Colombo	11	0	0	79.996678	6.873277
Western	Colombo	11	0	0	79.996678	6.873277
Western	Colombo	11	0	0	79.996678	6.873277
Western	Colombo	11	0	0	79.996678	6.873277
Western	Colombo	11	0	0	79.996678	6.873277
Western	Colombo	11	0	0	79.996678	6.873277
Western	Colombo	11	0	0	79.996678	6.873277
Western	Colombo	11	0	0	79.996678	6.873277
Western	Colombo	11	0	0	79.996678	6.873277
Western	Colombo	11	0	0	79.996678	6.873277
Western	Colombo	11	0	0	79.996678	6.873277
Western	Colombo	11	0	0	79.996678	6.873277
Western	Colombo	11	0	0	79.996678	6.873277
Western	Colombo	11	0	0	79.996678	6.873277
Western	Colombo	11	0	0	79.996678	6.873277
Western	Colombo	11	0	0	79.996678	6.873277
Western	Colombo	11	0	0	79.996678	6.873277
Western	Colombo	11	0	0	79.996678	6.873277
Western	Colombo	11	0	0	79.996678	6.873277
Western	Colombo	11	0	0	79.996678	6.873277
Western	Colombo	11	0	0	79.996678	6.873277
Western	Colombo	11	0	0	79.996678	6.873277
Western	Colombo	11	0	0	79.996678	6.873277
Western	Colombo	11	0	0	79.996678	6.873277
Western	Colombo	11	0	0	79.996678	6.873277
Western	Colombo	11	0	0	79.996678	6.873277
Western	Colombo	11	0	0	79.996678	6.873277
Western	Colombo	11	0	0	79.996678	6.873277
Western	Colombo	11	0	0	79.996678	6.873277
Western	Colombo	11	0	0	79.996678	6.873277
Western	Colombo	11	0	0	79.996678	6.873277
Western	Colombo	11	0	0	79.996678	6.873277
Western	Colombo	11	0	0	79.996678	6.873277
Western	Colombo	11	0	0	79.996678	6.873277
Western	Colombo	11	0	0	79.996678	6.873277
Western	Colombo	11	0	0	79.996678	6.873277
Western	Colombo	11	0	0	79.996678	6.873277
Western	Colombo	11	0	0	79.996678	6.873277
Western	Colombo	11	0	0	79.996678	6.873277
Western	Colombo	11	0	0	79.996678	6.873277
Western	Colombo	11	0	0	79.996678	6.873277
Western	Colombo	11	0	0	79.996678	6.873277
Western	Colombo	11	0	0	79.996678	6.873277
Western	Colombo	11	0	0	79.996678	6.873277
Western	Colombo	11	0	0	79.996678	6.873277
Western	Colombo	11	0	0	79.996678	6.873277
Western	Colombo	11	0	0	79.996678	6.873277
Western	Colombo	11	0	0	79.996678	6.873277
Western	Colombo	11	0	0	79.996678	6.873277
Western	Colombo	11	0	0	79.996678	6.873277
Western	Colombo	11	0	0	79.996678	6.873277
Western	Colombo	11	0	0	79.996678	6.873277
Western	Colombo	11	0	0	79.996678	6.873277
Western	Colombo	11	0	0	79.996678	6.873277
Western	Colombo	11	0	0	79.996678	6.873277
Western	Colombo	11	0	0	79.996678	6.873277
Western	Colombo	11	0	0	79.996678	6.873277
Western	Colombo	11	0	0	79.996678	6.873277
Western	Colombo	11	0	0	79.996678	6.873277
Western	Colombo	11	0	0	79.996678	6.873277
Western	Colombo	11	0	0	79.996678	6.873277
Western	Colombo	11	0	0	79.996678	6.873277
Western	Colombo	11	0	0	79.996678	6.873277
Western	Colombo	11	0	0	79.996678	6.873277
Western	Colombo	11	0	0	79.996678	6.873277
Western	Colombo	11	0	0	79.996678	6.873277
Western	Colombo	11	0	0	79.996678	6.873277
Western	Colombo	11	0	0	79.996678	6.873277
Western	Colombo	11	0	0	79.996678	6.873277
Western	Colombo	11	0	0	79.996678	6.873277
Western	Colombo	11	0	0	79.996678	6.873277
Western	Colombo	11	0	0	79.996678	6.873277
Western	Colombo	11	0	0	79.996678	6.873277
Western	Colombo	11	0	0	79.996678	6.873277
Western	Colombo	11	0	0	79.996678	6.873277
Western	Colombo	11	0	0	79.996678	6.873277
Western	Colombo	11	0	0	79.996678	6.873277
Western	Colombo	11	0	0	79.996678	6.873277
Western	Colombo	11	0	0	79.996678	6.873277
Western	Colombo	11	0	0	79.996678	6.873277
Western	Colombo	11	0	0	79.996678	6.873277
Western	Colombo	11	0	0	79.996678	6.873277
Western	Colombo	11	0	0	79.996678	6.873277
Western	Colombo	11	0	0	79.996678	6.873277
Western	Colombo	11	0	0	79.996678	6.873277
Western	Colombo	11	0	0	79.996678	6.873277
Western	Colombo	11	0	0	79.996678	6.873277
Western	Colombo	11	0	0	79.996678	6.873277
Western	Colombo	11	0	0	79.996678	6.873277
Western	Colombo	11	0	0	79.996678	6.873277
Western	Colombo	11	0	0	79.996678	6.873277
Western	Colombo	11	0	0	79.996678	6.873277
Western	Colombo	12	0	0	79.938453	6.888157
Western	Colombo	12	0	0	79.938453	6.888157
Western	Colombo	12	0	0	79.938453	6.888157
Western	Colombo	12	0	0	79.938453	6.888157
Western	Colombo	12	0	0	79.938453	6.888157
Western	Colombo	12	0	0	79.938453	6.888157
Western	Colombo	12	0	0	79.938453	6.888157
Western	Colombo	12	0	0	79.938453	6.888157
Western	Colombo	12	0	0	79.938453	6.888157
Western	Colombo	12	0	0	79.938453	6.888157
Western	Colombo	12	0	0	79.938453	6.888157
Western	Colombo	12	0	0	79.938453	6.888157
Western	Colombo	12	0	0	79.938453	6.888157
Western	Colombo	12	0	0	79.938453	6.888157
Western	Colombo	12	0	0	79.938453	6.888157
Western	Colombo	12	0	0	79.938453	6.888157
Western	Colombo	12	0	0	79.938453	6.888157
Western	Colombo	12	0	0	79.938453	6.888157
Western	Colombo	12	0	0	79.938453	6.888157
Western	Colombo	12	0	0	79.938453	6.888157
Western	Colombo	12	0	0	79.938453	6.888157
Western	Colombo	12	0	0	79.938453	6.888157
Western	Colombo	12	0	0	79.938453	6.888157
Western	Colombo	12	0	0	79.938453	6.888157
Western	Colombo	12	0	0	79.938453	6.888157
Western	Colombo	12	0	0	79.938453	6.888157
Western	Colombo	12	0	0	79.938453	6.888157
Western	Colombo	12	0	0	79.938453	6.888157
Western	Colombo	12	0	0	79.938453	6.888157
Western	Colombo	12	0	0	79.938453	6.888157
Western	Colombo	12	0	0	79.938453	6.888157
Western	Colombo	12	0	0	79.938453	6.888157
Western	Colombo	12	0	0	79.938453	6.888157
Western	Colombo	12	0	0	79.938453	6.888157
Western	Colombo	12	0	0	79.938453	6.888157
Western	Colombo	12	0	0	79.938453	6.888157
Western	Colombo	12	0	0	79.938453	6.888157
Western	Colombo	12	0	0	79.938453	6.888157
Western	Colombo	12	0	0	79.938453	6.888157
Western	Colombo	12	0	0	79.938453	6.888157
Western	Colombo	12	0	0	79.938453	6.888157
Western	Colombo	12	0	0	79.938453	6.888157
Western	Colombo	12	0	0	79.938453	6.888157
Western	Colombo	12	0	0	79.938453	6.888157
Western	Colombo	12	0	0	79.938453	6.888157
Western	Colombo	12	0	0	79.938453	6.888157
Western	Colombo	12	0	0	79.938453	6.888157
Western	Colombo	12	0	0	79.938453	6.888157
Western	Colombo	12	0	0	79.938453	6.888157
Western	Colombo	12	0	0	79.938453	6.888157
Western	Colombo	12	0	0	79.938453	6.888157
Western	Colombo	12	0	0	79.938453	6.888157
Western	Colombo	12	0	0	79.938453	6.888157
Western	Colombo	12	0	0	79.938453	6.888157
Western	Colombo	12	0	0	79.938453	6.888157
Western	Colombo	12	0	0	79.938453	6.888157
Western	Colombo	12	0	0	79.938453	6.888157
Western	Colombo	12	0	0	79.938453	6.888157
Western	Colombo	12	0	0	79.938453	6.888157
Western	Colombo	12	0	0	79.938453	6.888157
Western	Colombo	12	0	0	79.938453	6.888157
Western	Colombo	12	0	0	79.938453	6.888157
Western	Colombo	12	0	0	79.938453	6.888157
Western	Colombo	12	0	0	79.938453	6.888157
Western	Colombo	12	0	0	79.938453	6.888157
Western	Colombo	12	0	0	79.938453	6.888157
Western	Colombo	12	0	0	79.938453	6.888157
Western	Colombo	12	0	0	79.938453	6.888157
Western	Colombo	12	0	0	79.938453	6.888157
Western	Colombo	12	0	0	79.938453	6.888157
Western	Colombo	12	0	0	79.938453	6.888157
Western	Colombo	12	0	0	79.938453	6.888157
Western	Colombo	12	0	0	79.938453	6.888157
Western	Colombo	12	0	0	79.938453	6.888157
Western	Colombo	12	0	0	79.938453	6.888157
Western	Colombo	12	0	0	79.938453	6.888157
Western	Colombo	12	0	0	79.938453	6.888157
Western	Colombo	12	0	0	79.938453	6.888157
Western	Colombo	12	0	0	79.938453	6.888157
Western	Colombo	12	0	0	79.938453	6.888157
Western	Colombo	12	0	0	79.938453	6.888157
Western	Colombo	12	0	0	79.938453	6.888157
Western	Colombo	12	0	0	79.938453	6.888157
Western	Colombo	12	0	0	79.938453	6.888157
Western	Colombo	12	0	0	79.938453	6.888157
Western	Colombo	12	0	0	79.938453	6.888157
Western	Colombo	12	0	0	79.938453	6.888157
Western	Colombo	12	0	0	79.938453	6.888157
Western	Colombo	12	0	0	79.938453	6.888157
Western	Colombo	12	0	0	79.938453	6.888157
Western	Colombo	12	0	0	79.938453	6.888157
Western	Colombo	12	0	0	79.938453	6.888157
Western	Colombo	12	0	0	79.938453	6.888157
Western	Colombo	12	0	0	79.938453	6.888157
Western	Colombo	12	0	0	79.938453	6.888157
Western	Colombo	12	0	0	79.938453	6.888157
Western	Colombo	12	0	0	79.938453	6.888157
Western	Colombo	12	0	0	79.938453	6.888157
Western	Colombo	12	0	0	79.938453	6.888157
Western	Colombo	12	0	0	79.938453	6.888157
Western	Colombo	12	0	0	79.938453	6.888157
Western	Colombo	12	0	0	79.938453	6.888157
Western	Colombo	12	0	0	79.938453	6.888157
Western	Colombo	12	0	0	79.938453	6.888157
Western	Colombo	12	0	0	79.938453	6.888157
Western	Colombo	12	0	0	79.938453	6.888157
Western	Colombo	12	0	0	79.938453	6.888157
Western	Colombo	12	0	0	79.938453	6.888157
Western	Colombo	12	0	0	79.938453	6.888157
Western	Colombo	12	0	0	79.938453	6.888157
Western	Colombo	12	0	0	79.938453	6.888157
Western	Colombo	12	0	0	79.938453	6.888157
Western	Colombo	12	0	0	79.938453	6.888157
Western	Colombo	12	0	0	79.938453	6.888157
Western	Colombo	12	0	0	79.938453	6.888157
Western	Colombo	12	0	0	79.938453	6.888157
Western	Colombo	12	0	0	79.938453	6.888157
Western	Colombo	12	0	0	79.938453	6.888157
Western	Colombo	12	0	0	79.938453	6.888157
Western	Colombo	12	0	0	79.938453	6.888157
Western	Colombo	12	0	0	79.938453	6.888157
Western	Colombo	12	0	0	79.938453	6.888157
Western	Colombo	12	0	0	79.938453	6.888157
Western	Colombo	12	0	0	79.938453	6.888157
Western	Colombo	12	0	0	79.938453	6.888157
Western	Colombo	12	0	0	79.938453	6.888157
Western	Colombo	12	0	0	79.938453	6.888157
Western	Colombo	12	0	0	79.938453	6.888157
Western	Colombo	12	0	0	79.938453	6.888157
Western	Colombo	12	0	0	79.938453	6.888157
Western	Colombo	12	0	0	79.938453	6.888157
Western	Colombo	12	0	0	79.938453	6.888157
Western	Colombo	12	0	0	79.938453	6.888157
Western	Colombo	12	0	0	79.938453	6.888157
Western	Colombo	12	0	0	79.938453	6.888157
Western	Colombo	12	0	0	79.938453	6.888157
Western	Colombo	12	0	0	79.938453	6.888157
Western	Colombo	12	0	0	79.938453	6.888157
Western	Colombo	12	0	0	79.938453	6.888157
Western	Colombo	12	0	0	79.938453	6.888157
Western	Colombo	12	0	0	79.938453	6.888157
Western	Colombo	12	0	0	79.938453	6.888157
Western	Colombo	12	0	0	79.938453	6.888157
Western	Colombo	12	1	0	79.938453	6.888157
Western	Colombo	12	0	0	79.938453	6.888157
Western	Colombo	12	0	0	79.938453	6.888157
Western	Colombo	12	0	0	79.938453	6.888157
Western	Colombo	12	0	0	79.938453	6.888157
Western	Colombo	12	0	0	79.938453	6.888157
Western	Colombo	12	0	0	79.938453	6.888157
Western	Colombo	13	0	0	79.925264	6.885705
Western	Colombo	13	0	0	79.925264	6.885705
Western	Colombo	13	0	0	79.925264	6.885705
Western	Colombo	13	0	0	79.925264	6.885705
Western	Colombo	13	0	0	79.925264	6.885705
Western	Colombo	13	0	0	79.925264	6.885705
Western	Colombo	13	0	0	79.925264	6.885705
Western	Colombo	13	0	0	79.925264	6.885705
Western	Colombo	13	0	0	79.925264	6.885705
Western	Colombo	13	0	0	79.925264	6.885705
Western	Colombo	13	0	0	79.925264	6.885705
Western	Colombo	13	0	0	79.925264	6.885705
Western	Colombo	13	0	0	79.925264	6.885705
Western	Colombo	13	0	0	79.925264	6.885705
Western	Colombo	13	0	0	79.925264	6.885705
Western	Colombo	13	0	0	79.925264	6.885705
Western	Colombo	13	0	0	79.925264	6.885705
Western	Colombo	13	0	0	79.925264	6.885705
Western	Colombo	13	0	0	79.925264	6.885705
Western	Colombo	13	0	0	79.925264	6.885705
Western	Colombo	13	0	0	79.925264	6.885705
Western	Colombo	13	0	0	79.925264	6.885705
Western	Colombo	13	0	0	79.925264	6.885705
Western	Colombo	13	0	0	79.925264	6.885705
Western	Colombo	13	0	0	79.925264	6.885705
Western	Colombo	13	0	0	79.925264	6.885705
Western	Colombo	13	0	0	79.925264	6.885705
Western	Colombo	13	0	0	79.925264	6.885705
Western	Colombo	13	0	0	79.925264	6.885705
Western	Colombo	13	0	0	79.925264	6.885705
Western	Colombo	13	0	0	79.925264	6.885705
Western	Colombo	13	0	0	79.925264	6.885705
Western	Colombo	13	0	0	79.925264	6.885705
Western	Colombo	13	0	0	79.925264	6.885705
Western	Colombo	13	0	0	79.925264	6.885705
Western	Colombo	13	0	0	79.925264	6.885705
Western	Colombo	13	0	0	79.925264	6.885705
Western	Colombo	13	0	0	79.925264	6.885705
Western	Colombo	13	0	0	79.925264	6.885705
Western	Colombo	13	0	0	79.925264	6.885705
Western	Colombo	13	0	0	79.925264	6.885705
Western	Colombo	13	0	0	79.925264	6.885705
Western	Colombo	13	0	0	79.925264	6.885705
Western	Colombo	13	0	0	79.925264	6.885705
Western	Colombo	13	0	0	79.925264	6.885705
Western	Colombo	13	0	0	79.925264	6.885705
Western	Colombo	13	0	0	79.925264	6.885705
Western	Colombo	13	0	0	79.925264	6.885705
Western	Colombo	13	0	0	79.925264	6.885705
Western	Colombo	13	0	0	79.925264	6.885705
Western	Colombo	13	0	0	79.925264	6.885705
Western	Colombo	13	0	0	79.925264	6.885705
Western	Colombo	13	0	0	79.925264	6.885705
Western	Colombo	13	0	0	79.925264	6.885705
Western	Colombo	13	0	0	79.925264	6.885705
Western	Colombo	13	0	0	79.925264	6.885705
Western	Colombo	13	0	0	79.925264	6.885705
Western	Colombo	13	0	0	79.925264	6.885705
Western	Colombo	13	0	0	79.925264	6.885705
Western	Colombo	13	0	0	79.925264	6.885705
Western	Colombo	13	0	0	79.925264	6.885705
Western	Colombo	13	0	0	79.925264	6.885705
Western	Colombo	13	0	0	79.925264	6.885705
Western	Colombo	13	0	0	79.925264	6.885705
Western	Colombo	13	0	0	79.925264	6.885705
Western	Colombo	13	0	0	79.925264	6.885705
Western	Colombo	13	0	0	79.925264	6.885705
Western	Colombo	13	0	0	79.925264	6.885705
Western	Colombo	13	0	0	79.925264	6.885705
Western	Colombo	13	0	0	79.925264	6.885705
Western	Colombo	13	0	0	79.925264	6.885705
Western	Colombo	13	0	0	79.925264	6.885705
Western	Colombo	13	0	0	79.925264	6.885705
Western	Colombo	13	0	0	79.925264	6.885705
Western	Colombo	13	0	0	79.925264	6.885705
Western	Colombo	13	0	0	79.925264	6.885705
Western	Colombo	13	0	0	79.925264	6.885705
Western	Colombo	13	0	0	79.925264	6.885705
Western	Colombo	13	0	0	79.925264	6.885705
Western	Colombo	13	0	0	79.925264	6.885705
Western	Colombo	13	0	0	79.925264	6.885705
Western	Colombo	13	0	0	79.925264	6.885705
Western	Colombo	13	0	0	79.925264	6.885705
Western	Colombo	13	0	0	79.925264	6.885705
Western	Colombo	13	0	0	79.925264	6.885705
Western	Colombo	13	0	0	79.925264	6.885705
Western	Colombo	13	0	0	79.925264	6.885705
Western	Colombo	13	0	0	79.925264	6.885705
Western	Colombo	13	0	0	79.925264	6.885705
Western	Colombo	13	0	0	79.925264	6.885705
Western	Colombo	13	0	0	79.925264	6.885705
Western	Colombo	13	0	0	79.925264	6.885705
Western	Colombo	13	0	0	79.925264	6.885705
Western	Colombo	13	0	0	79.925264	6.885705
Western	Colombo	13	0	0	79.925264	6.885705
Western	Colombo	13	0	0	79.925264	6.885705
Western	Colombo	13	0	0	79.925264	6.885705
Western	Colombo	13	0	0	79.925264	6.885705
Western	Colombo	13	0	0	79.925264	6.885705
Western	Colombo	13	0	0	79.925264	6.885705
Western	Colombo	13	0	0	79.925264	6.885705
Western	Colombo	13	0	0	79.925264	6.885705
Western	Colombo	13	0	0	79.925264	6.885705
Western	Colombo	13	0	0	79.925264	6.885705
Western	Colombo	13	0	0	79.925264	6.885705
Western	Colombo	13	0	0	79.925264	6.885705
Western	Colombo	13	0	0	79.925264	6.885705
Western	Colombo	13	0	0	79.925264	6.885705
Western	Colombo	13	0	0	79.925264	6.885705
Western	Colombo	13	0	0	79.925264	6.885705
Western	Colombo	13	0	0	79.925264	6.885705
Western	Colombo	13	0	0	79.925264	6.885705
Western	Colombo	13	0	0	79.925264	6.885705
Western	Colombo	13	0	0	79.925264	6.885705
Western	Colombo	13	0	0	79.925264	6.885705
Western	Colombo	13	0	0	79.925264	6.885705
Western	Colombo	13	0	0	79.925264	6.885705
Western	Colombo	13	0	0	79.925264	6.885705
Western	Colombo	13	0	0	79.925264	6.885705
Western	Colombo	13	0	0	79.925264	6.885705
Western	Colombo	13	0	0	79.925264	6.885705
Western	Colombo	13	0	0	79.925264	6.885705
Western	Colombo	13	0	0	79.925264	6.885705
Western	Colombo	13	0	0	79.925264	6.885705
Western	Colombo	13	0	0	79.925264	6.885705
Western	Colombo	13	0	0	79.925264	6.885705
Western	Colombo	13	0	0	79.925264	6.885705
Western	Colombo	13	0	0	79.925264	6.885705
Western	Colombo	13	0	0	79.925264	6.885705
Western	Colombo	13	0	0	79.925264	6.885705
Western	Colombo	13	0	0	79.925264	6.885705
Western	Colombo	13	0	0	79.925264	6.885705
Western	Colombo	13	0	0	79.925264	6.885705
Western	Colombo	13	0	0	79.925264	6.885705
Western	Colombo	13	0	0	79.925264	6.885705
Western	Colombo	13	0	0	79.925264	6.885705
Western	Colombo	13	0	0	79.925264	6.885705
Western	Colombo	13	0	0	79.925264	6.885705
Western	Colombo	13	0	0	79.925264	6.885705
Western	Colombo	13	0	0	79.925264	6.885705
Western	Colombo	13	0	0	79.925264	6.885705
Western	Colombo	13	0	0	79.925264	6.885705
Western	Colombo	13	0	0	79.925264	6.885705
Western	Colombo	13	0	0	79.925264	6.885705
Western	Colombo	13	0	0	79.925264	6.885705
Western	Colombo	13	0	0	79.925264	6.885705
Western	Colombo	13	0	0	79.925264	6.885705
Western	Colombo	13	0	0	79.925264	6.885705
Western	Colombo	13	0	0	79.925264	6.885705
Western	Colombo	13	0	0	79.925264	6.885705
Western	Colombo	13	0	0	79.925264	6.885705
Western	Colombo	13	0	0	79.925264	6.885705
Western	Colombo	13	0	0	79.925264	6.885705
Western	Colombo	13	0	0	79.925264	6.885705
Western	Colombo	14	0	0	80.065548	6.873372
Western	Colombo	14	0	0	80.065548	6.873372
Western	Colombo	14	0	0	80.065548	6.873372
Western	Colombo	14	0	0	80.065548	6.873372
Western	Colombo	14	0	0	80.065548	6.873372
Western	Colombo	14	0	0	80.065548	6.873372
Western	Colombo	14	0	0	80.065548	6.873372
Western	Colombo	14	0	0	80.065548	6.873372
Western	Colombo	14	0	0	80.065548	6.873372
Western	Colombo	14	0	0	80.065548	6.873372
Western	Colombo	14	0	0	80.065548	6.873372
Western	Colombo	14	0	0	80.065548	6.873372
Western	Colombo	14	0	0	80.065548	6.873372
Western	Colombo	14	0	0	80.065548	6.873372
Western	Colombo	14	0	0	80.065548	6.873372
Western	Colombo	14	0	0	80.065548	6.873372
Western	Colombo	14	0	0	80.065548	6.873372
Western	Colombo	14	0	0	80.065548	6.873372
Western	Colombo	14	0	0	80.065548	6.873372
Western	Colombo	14	0	0	80.065548	6.873372
Western	Colombo	14	0	0	80.065548	6.873372
Western	Colombo	14	0	0	80.065548	6.873372
Western	Colombo	14	0	0	80.065548	6.873372
Western	Colombo	14	0	0	80.065548	6.873372
Western	Colombo	14	0	0	80.065548	6.873372
Western	Colombo	14	0	0	80.065548	6.873372
Western	Colombo	14	0	0	80.065548	6.873372
Western	Colombo	14	0	0	80.065548	6.873372
Western	Colombo	14	0	0	80.065548	6.873372
Western	Colombo	14	0	0	80.065548	6.873372
Western	Colombo	14	0	0	80.065548	6.873372
Western	Colombo	14	0	0	80.065548	6.873372
Western	Colombo	14	0	0	80.065548	6.873372
Western	Colombo	14	0	0	80.065548	6.873372
Western	Colombo	14	0	0	80.065548	6.873372
Western	Colombo	14	0	0	80.065548	6.873372
Western	Colombo	14	0	0	80.065548	6.873372
Western	Colombo	14	0	0	80.065548	6.873372
Western	Colombo	14	0	0	80.065548	6.873372
Western	Colombo	14	0	0	80.065548	6.873372
Western	Colombo	14	0	0	80.065548	6.873372
Western	Colombo	14	0	0	80.065548	6.873372
Western	Colombo	14	0	0	80.065548	6.873372
Western	Colombo	14	0	0	80.065548	6.873372
Western	Colombo	14	0	0	80.065548	6.873372
Western	Colombo	14	0	0	80.065548	6.873372
Western	Colombo	14	0	0	80.065548	6.873372
Western	Colombo	14	0	0	80.065548	6.873372
Western	Colombo	14	0	0	80.065548	6.873372
Western	Colombo	14	0	0	80.065548	6.873372
Western	Colombo	14	0	0	80.065548	6.873372
Western	Colombo	14	0	0	80.065548	6.873372
Western	Colombo	14	0	0	80.065548	6.873372
Western	Colombo	14	0	0	80.065548	6.873372
Western	Colombo	14	0	0	80.065548	6.873372
Western	Colombo	14	0	0	80.065548	6.873372
Western	Colombo	14	0	0	80.065548	6.873372
Western	Colombo	14	0	0	80.065548	6.873372
Western	Colombo	14	0	0	80.065548	6.873372
Western	Colombo	14	0	0	80.065548	6.873372
Western	Colombo	14	0	0	80.065548	6.873372
Western	Colombo	14	0	0	80.065548	6.873372
Western	Colombo	14	0	0	80.065548	6.873372
Western	Colombo	14	0	0	80.065548	6.873372
Western	Colombo	14	0	0	80.065548	6.873372
Western	Colombo	14	0	0	80.065548	6.873372
Western	Colombo	14	0	0	80.065548	6.873372
[truncated: 163,666 more rows]
